# Supplementary material for: Distribution modeling and lineage diversity of the chytrid fungus Batrachochytrium dendrobatidis (Bd) in a central African amphibian hotspot
Source: PLoS One. 2018 Jun 20;13(6):e0199288. doi: 10.1371/journal.pone.0199288 (PMC6010240; doi:10.1371/journal.pone.0199288)
Supplement: S1 Table — (XLSX) [file pone.0199288.s001.xlsx]

## Sheet: Sheet1
Site	Dates	Search effort (man-hours)	Genus	Species		No. Sampled	No. Infected
Campo Ma'an	8-11 June 2014	NA	Afrixalus	paradorsalis	POS	1	1
			Amietophrynus	funereus	NEG	4	0
			Amietophrynus	gracilipes	NEG	1	0
			Amnirana	amnicola	NEG	1	0
			Amnirana	lepus	NEG	2	0
			Arthroleptis	adelphus	NEG	3	1
			Arthroleptis	aff. poecilonotus	NEG	2	1
			Arthroleptis	sylvaticus	NEG	3	0
			Astylosterus	batesi	NEG	4	0
			Cardioglossa	gratiosa	NEG	1	0
			Hyperolius	gullatus	NEG	1	0
			Leptodactylodon	stervati	NEG	1	0
			Leptopelis	aubryi	NEG	9	1
			Leptopelis	boulengeri	NEG	1	0
			Leptopelis	brevirostris	NEG	3	1
			Leptopelis	millsoni	NEG	3	0
			Leptopelis	notatus	NEG	3	1
			Leptopelis	occelatus	NEG	1	0
			Nectophryne	afra	NEG	4	1
			Nectophryne	batesi	NEG	1	0
			Petropedes	newtoni	NEG	2	0
			Petropedes	parkeri	NEG	1	0
			Phrynobatrachus	africanus	POS	1	1
			Phrynobatrachus	auritus	NEG	10	2
			Ptychadena	pumilio	NEG	1	0
Ebo Forest	26 May-1 June 2014	NA	Afrixalus	dorsalis	NEG	6	0
			Alexteroon	hypsiphonus	NEG	1	0
			Alexteroon	obstetricans	POS	4	1
			Amietophrynus	camerunensis	NEG	2	0
			Amietophrynus	latifrons	NEG	4	0
			Amietophrynus	regularis	NEG	1	0
			Amnirana	amnicola	NEG	2	0
			Arthroleptis	adelphus	POS	2	1
			Arthroleptis	aff. poecilonotus	NEG	1	0
			Astylosternus	batesi	NEG	3	0
			Cardioglossa	gracilis	NEG	1	0
			Cardioglossa	luecomystax	NEG	2	1
			Leptodactylodon	blanci	NEG	3	0
			Leptodactylodon	stevarti	NEG	2	0
			Leptopelis	boulengeri	NEG	1	0
			Leptopelis	millsoni	NEG	1	0
			Leptopelis	ocellatus	POS	12	1
			Nyctibates	corrugatus	NEG	16	1
			Petropede	newtoni	NEG	1	0
			Phrynobatrachus	auritus	NEG	48	4
			Phrynobatrachus	sandersoni	NEG	1	0
			Ptychadena	perreti	NEG	1	0
			Ptychadena	pumilio	NEG	1	0
			Scotobleps	gabonicus	NEG	10	2
			Xenopus	andrei	POS	2	1
				Unknown		2	0
Lobéké	19-24 June 2014	NA	Afrixalus	quadrivittatus	NEG	2	1
			Alexteroon	hypsiphonus	NEG	11	4
			Alexteroon	obstetricans	NEG	1	0
			Amietophrynus	camerunensis	NEG	1	0
			Amnirana	albolabris	NEG	1	0
			Arthroleptis	adelphus	POS	4	2
			Arthroleptis	aff. poecilonotus	NEG	2	0
			Arthroleptis	sylvaticus	NEG	4	2
			Arthroleptis	variabilis	NEG	1	0
			Cardioglossa	leucomystax	NEG	3	0
			Hyperolius	adspersus	NEG	1	0
			Hyperolius	guttulatus	NEG	1	0
			Leptopelis	aubryi	NEG	4	1
			Leptopelis	boulengeri	NEG	3	0
			Leptopelis	christi	NEG	1	0
			Leptopelis	ocellatus	POS	1	1
			Leptopelis	viridis	POS	1	1
			Nectophryne	batesi	NEG	3	0
			Phrynobatrachus	auritus	NEG	1	0
			Ptychadena	perreti	NEG	2	0
Mbam Djerem	28 June-4 July 2014	NA	Amietophrynus	latifrons		1	0
			Amietophrynus	maculatus		1	0
			Arthroleptis	adelphus		2	1
Mt. Cameroon	27-30 March 2015	16	Wolterstorffina	parvipalmata		17	4
Mt. Cameroon Village	2-3 April 2015	8	Chlorolius	koehleri	NEG	3	0
			Leptodactylodon	stevarti	NEG	1	0
			Leptopelis	aubryioides	POS	2	1
			Leptopelis	calcaratus	POS	3	2
			Wolterstorffina	parvipalmata	NEG	1	0
			Xenopus	epitropicalis	NEG	5	2
Ndikiniméki	21-26 April 2015	20	Afrixalus	paradorsalis	NEG	1	0
			Arthroleptis	adelphus	NEG	3	1
			Arthroleptis	aff. poecilonotus	NEG	6	2
			Hyperolius	fusciventris	NEG	1	0
			Leptopelis	aubryi	NEG	5	0
			Leptopelis	boulengeri	NEG	2	0
			Leptopelis	calcaratus	NEG	1	0
			Leptopelis	millsoni	NEG	2	0
			Leptopelis	notatus	NEG	1	0
			Leptopelis	rufus	NEG	1	0
			Phrynobatrachus	auritus	NEG	17	1
			Ptychadena	perreti	NEG	1	0
Takamanda	9-15 April 2015	24	Amnirana	asperrima	NEG	4	0
			Amnirana	lepus	NEG	1	0
			Arthroleptis	adelphus	NEG	3	0
			Arthroleptis	aff. poecilonotus	NEG	2	1
			Cardioglossa	leucomystax	NEG	2	0
			Hyperolius	ocellatus	NEG	4	0
			Leptopelis	notatus	NEG	3	0
			Phrynobatrachus	auritus	NEG	20	3
			Scotobleps	gabonicus	NEG	2	0
