# Supplementary material for: Distribution modeling and lineage diversity of the chytrid fungus Batrachochytrium dendrobatidis (Bd) in a central African amphibian hotspot
Source: PLoS One. 2018 Jun 20;13(6):e0199288. doi: 10.1371/journal.pone.0199288 (PMC6010240; doi:10.1371/journal.pone.0199288)
Supplement: S2 Table — (XLSX) [file pone.0199288.s002.xlsx]

## Sheet: Sheet1
Genus	Species	Sample type	Diagnostic	POS/NEG	Longitude	Latitude	Country	Site	Source
Afrixalus	fulvovittatus	Toe clip	qPCR	NEG	10.4594	6.19212	Cameroon	Kilum-Ijim Forests that surround Mount Oku	Doherty-Bone et al. 2008
Amietophrynus	maculatus	Toe clip	qPCR	NEG	10.4594	6.19212	Cameroon	Kilum-Ijim Forests that surround Mount Oku	Doherty-Bone et al. 2008
Amietophrynus	regularis	Toe clip	qPCR	NEG	10.4594	6.19212	Cameroon	Kilum-Ijim Forests that surround Mount Oku	Doherty-Bone et al. 2008
Arthroleptis	adelphus	Toe clip	qPCR	NEG	10.4594	6.19212	Cameroon	Kilum-Ijim Forests that surround Mount Oku	Doherty-Bone et al. 2008
Arthroleptis	poecilonotus	Toe clip	qPCR	NEG	10.4594	6.19212	Cameroon	Kilum-Ijim Forests that surround Mount Oku	Doherty-Bone et al. 2008
Arthroleptis	variabilis	Toe clip	qPCR	NEG	10.4594	6.19212	Cameroon	Kilum-Ijim Forests that surround Mount Oku	Doherty-Bone et al. 2008
Arthroleptis	poecilonotus	Toe clip	qPCR	NEG	10.4594	6.19212	Cameroon	Kilum-Ijim Forests that surround Mount Oku	Doherty-Bone et al. 2008
Astylosternus	ranoides	Toe clip	qPCR	NEG	10.4594	6.19212	Cameroon	Kilum-Ijim Forests that surround Mount Oku	Doherty-Bone et al. 2008
Astylosternus	rheophilus	Toe clip	qPCR	NEG	10.4594	6.19212	Cameroon	Kilum-Ijim Forests that surround Mount Oku	Doherty-Bone et al. 2008
Cardioglossa	oreas	Toe clip	qPCR	NEG	10.4594	6.19212	Cameroon	Kilum-Ijim Forests that surround Mount Oku	Doherty-Bone et al. 2008
Crotaphatrema	lamottei	Toe clip	qPCR	NEG	10.4594	6.19212	Cameroon	Kilum-Ijim Forests that surround Mount Oku	Doherty-Bone et al. 2008
Hyperolius	riggenbachi	Toe clip	qPCR	NEG	10.4594	6.19212	Cameroon	Kilum-Ijim Forests that surround Mount Oku	Doherty-Bone et al. 2008
Leptodactylodon	bicolor	Toe clip	qPCR	NEG	10.4594	6.19212	Cameroon	Kilum-Ijim Forests that surround Mount Oku	Doherty-Bone et al. 2008
Leptodactylodon	perreti	Toe clip	qPCR	NEG	10.4594	6.19212	Cameroon	Kilum-Ijim Forests that surround Mount Oku	Doherty-Bone et al. 2008
Leptopelis	modestus	Toe clip	qPCR	NEG	10.4594	6.19212	Cameroon	Kilum-Ijim Forests that surround Mount Oku	Doherty-Bone et al. 2008
Phrynobatrachus	spp.	Toe clip	qPCR	NEG	10.4594	6.19212	Cameroon	Kilum-Ijim Forests that surround Mount Oku	Doherty-Bone et al. 2008
Phrynobatrachus	steindachneri	Toe clip	qPCR	NEG	10.4594	6.19212	Cameroon	Kilum-Ijim Forests that surround Mount Oku	Doherty-Bone et al. 2008
Phrynobatrachus	werneri	Toe clip	qPCR	NEG	10.4594	6.19212	Cameroon	Kilum-Ijim Forests that surround Mount Oku	Doherty-Bone et al. 2008
Phrynobatrachus	natalensis	Toe clip	qPCR	NEG	10.4594	6.19212	Cameroon	Kilum-Ijim Forests that surround Mount Oku	Doherty-Bone et al. 2008
Phrynobatrachus	steindachneri	Toe clip	qPCR	NEG	10.4594	6.19212	Cameroon	Kilum-Ijim Forests that surround Mount Oku	Doherty-Bone et al. 2008
Phrynobatrachus	werneri	Toe clip	qPCR	NEG	10.4594	6.19212	Cameroon	Kilum-Ijim Forests that surround Mount Oku	Doherty-Bone et al. 2008
Ptychadena	maccarthyensis	Toe clip	qPCR	NEG	10.4594	6.19212	Cameroon	Kilum-Ijim Forests that surround Mount Oku	Doherty-Bone et al. 2008
Trichobatrachus	robustus	Toe clip	qPCR	NEG	10.4594	6.19212	Cameroon	Kilum-Ijim Forests that surround Mount Oku	Doherty-Bone et al. 2008
Werneria	bambutensis	Toe clip	qPCR	NEG	10.4594	6.19212	Cameroon	Kilum-Ijim Forests that surround Mount Oku	Doherty-Bone et al. 2008
Xenopus	amieti	Toe clip	qPCR	NEG	10.4594	6.19212	Cameroon	Kilum-Ijim Forests that surround Mount Oku	Doherty-Bone et al. 2008
Xenopus	laevis	Toe clip	qPCR	NEG	10.4594	6.19212	Cameroon	Kilum-Ijim Forests that surround Mount Oku	Doherty-Bone et al. 2008
Xenopus	spp.	Toe clip	qPCR	NEG	10.4594	6.19212	Cameroon	Kilum-Ijim Forests that surround Mount Oku	Doherty-Bone et al. 2008
NA		Swab and inter-dental brush	qPCR	POS	10.39	6.22	Cameroon	Mt. Oku	Doherty-Bone et al. 2013
NA		Swab	qPCR	POS	9.45	4.41	Cameroon	Banga bakunda	Doherty-Bone et al. 2013
NA		Swab and inter-dental brush	qPCR	POS	10.52	6.25	Cameroon	Mt. Oku	Doherty-Bone et al. 2013
NA		Swab and inter-dental brush	qPCR	POS	10.46	6.19	Cameroon	Mt. Oku	Doherty-Bone et al. 2013
NA		Swab and inter-dental brush	qPCR	POS	10.46	6.19	Cameroon	Mt. Oku	Doherty-Bone et al. 2013
NA		Swab	qPCR	POS	9.2	4.18	Cameroon	Mt. Cameroon	Doherty-Bone et al. 2013
NA		Swab and inter-dental brush	qPCR	POS	10.52	6.24	Cameroon	Mt. Oku	Doherty-Bone et al. 2013
NA		Swab and inter-dental brush	qPCR	POS	10.46	6.21	Cameroon	Mt. Oku	Doherty-Bone et al. 2013
NA		Swab	qPCR	POS	9.52	4.56	Cameroon	Mundame	Doherty-Bone et al. 2013
NA		Swab	qPCR	POS	10.82	4.75	Cameroon	Ndikinimeki	Doherty-Bone et al. 2013
NA		Swab	qPCR	POS	10.33	4.75	Cameroon	Ndikinimeki	Doherty-Bone et al. 2013
NA		Swab	qPCR	POS	10.81	4.76	Cameroon	Ndikinimeki	Doherty-Bone et al. 2013
NA		Swab and inter-dental brush	qPCR	POS	10.46	6.2	Cameroon	Mt. Oku	Doherty-Bone et al. 2013
NA			qPCR	POS	10.02	5.37	Cameroon	Ntengue	Doherty-Bone et al. 2013
Cardioglossa	melanogaster	Swab	qPCR	POS	9.86	4.86	Cameroon	Manengouba Village	Doherty-Bone et al. 2013
Leptodactylodon	mertensi	Swab	qPCR	POS	9.87	4.96	Cameroon	Manengouba Village	Doherty-Bone et al. 2013
Leptopelis	calcaratus	Swab	qPCR	POS	9.87	4.96	Cameroon	Manengouba Village	Doherty-Bone et al. 2013
Phrynobatrachus	africanus	Swab	qPCR	POS	9.88	4.95	Cameroon	Manengouba Village	Doherty-Bone et al. 2013
Cardioglossa	gracilis	Swab and toe clip	qPCR	POS	9.87	5.07	Cameroon	Mt. Manengouba	Doherty-Bone et al. 2013
Cardioglossa	gracilis	Swab and toe clip	qPCR	POS	9.87	5.07	Cameroon	Mt. Manengouba	Doherty-Bone et al. 2013
Cardioglossa	gracilis	Swab and toe clip	qPCR	POS	9.87	5.07	Cameroon	Mt. Manengouba	Doherty-Bone et al. 2013
Cardioglossa	gracilis	Swab and toe clip	qPCR	POS	9.87	5.07	Cameroon	Mt. Manengouba	Doherty-Bone et al. 2013
Cardioglossa	melanogaster	Swab and toe clip	qPCR	POS	9.87	5.07	Cameroon	Mt. Manengouba	Doherty-Bone et al. 2013
Arthroleptis	perreti	Swab and toe clip	qPCR	POS	9.86	5.04	Cameroon	Mt. Manengouba	Doherty-Bone et al. 2013
Leptodactylodon	erythrogaster	Swab and toe clip	qPCR	POS	9.86	5.04	Cameroon	Mt. Manengouba	Doherty-Bone et al. 2013
Leptopelis	brevirostris		qPCR	POS	9.77	5.01	Cameroon	Ebonemin	Doherty-Bone et al. 2013
Chlorolius	koehleri		qPCR	POS	9.77	5.01	Cameroon	Ebonemin	Doherty-Bone et al. 2013
Leptodactylodon	mertensi		qPCR	POS	9.78	5.01	Cameroon	Ebonemin	Doherty-Bone et al. 2013
Leptopelis	calcaratus		qPCR	POS	9.76	5.02	Cameroon	Ebonemin	Doherty-Bone et al. 2013
Arthroleptis	tuberosus		qPCR	POS	9.77	5.04	Cameroon	Nkack	Doherty-Bone et al. 2013
Phrynobatrachus	cricogaster		qPCR	POS	9.77	5.04	Cameroon	Nkack	Doherty-Bone et al. 2013
Leptodactylodon	erythrogaster	Swab and toe clip	qPCR	POS	9.82	5.01	Cameroon	Mt. Manengouba	Doherty-Bone et al. 2013
Leptopelis	modestus	Swab and toe clip	qPCR	POS	9.82	5.01	Cameroon	Mt. Manengouba	Doherty-Bone et al. 2013
Arthroleptis	perreti	Swab and toe clip	qPCR	POS	9.82	5.01	Cameroon	Mt. Manengouba	Doherty-Bone et al. 2013
Arthroleptis	perreti	Swab and toe clip	qPCR	POS	9.82	5.01	Cameroon	Mt. Manengouba	Doherty-Bone et al. 2013
Arthroleptis	perreti	Swab and toe clip	qPCR	POS	9.81	5.04	Cameroon	Mt. Manengouba	Doherty-Bone et al. 2013
Leptodactylodon	erythrogaster	Swab and toe clip	qPCR	POS	9.81	5.03	Cameroon	Mt. Manengouba	Doherty-Bone et al. 2013
Cardioglossa	leucomystax	Swab	qPCR	POS	10.23	4.35	Cameroon	Ebo Forest	Doherty-Bone et al. 2013
Astylosternus	rheophilus		qPCR	NEG	9.95833	6.77167	Cameroon		Baláz et al. 2012
Leptopelis	modestus		qPCR	NEG	9.95833	6.77167	Cameroon		Baláz et al. 2012
Petropedetes	parkeri		qPCR	NEG	9.95833	6.77167	Cameroon		Baláz et al. 2012
Leptopelis	brevirostris		qPCR	NEG	15.4083	2.08667	Cameroon		Baláz et al. 2012
Leptopelis	notatus		qPCR	NEG	15.355	2.10167	Cameroon		Baláz et al. 2012
Leptopelis	ocellatus		qPCR	NEG	15.43	2.44167	Cameroon		Baláz et al. 2012
Amietophrynus	maculatus		qPCR	NEG	15.6267	1.94167	Cameroon		Baláz et al. 2012
Hoplobatrachus	occipitalis		qPCR	NEG	15.6267	1.94167	Cameroon		Baláz et al. 2012
Afrixalus	quadrivittatus		qPCR	NEG	15.655	2.13833	Cameroon		Baláz et al. 2012
Cryptothylax	greshoffi		qPCR	NEG	15.6267	1.94167	Cameroon		Baláz et al. 2012
Hyperolius	balfouri		qPCR	NEG	15.655	2.13833	Cameroon		Baláz et al. 2012
Hyperolius	bolifambae		qPCR	NEG	15.4083	2.08667	Cameroon		Baláz et al. 2012
Hyperolius	cinnamomeoventris		qPCR	NEG	15.355	2.10167	Cameroon		Baláz et al. 2012
Hyperolius	ocellatus		qPCR	NEG	15.43	2.44167	Cameroon		Baláz et al. 2012
Hyperolius	paradalis		qPCR	NEG	15.43	2.44167	Cameroon		Baláz et al. 2012
Hymenochirus	boettgeri		qPCR	NEG	15.43	2.44167	Cameroon		Baláz et al. 2012
Xenopus	boumbaensis		qPCR	NEG	15.43	2.44167	Cameroon		Baláz et al. 2012
Ptychadena	perreti		qPCR	NEG	15.655	2.13833	Cameroon		Baláz et al. 2012
Hylarana	albolabris		qPCR	NEG	15.43	2.44167	Cameroon		Baláz et al. 2012
Chiromantis	rufescens		qPCR	NEG	15.655	2.13833	Cameroon		Baláz et al. 2012
Phlyctimantis	leonardi		qPCR	POS	15.655	2.13833	Cameroon	Ngoum-Bandi/PK27	Baláz et al. 2012
Amietophyrus	sp.	Swab	qPCR	POS	11.585	7.32997	Nigeria	Kwano Camp, Gashaka Gumti N.P.	Reeder et al., 2011
Amietophyrus	sp.	Swab	qPCR	NEG	11.585	7.32997	Nigeria	Kwano Camp, Gashaka Gumti N.P.	Reeder et al., 2011
Amietophyrus	sp.	Swab	qPCR	NEG	11.585	7.32997	Nigeria	Kwano Camp, Gashaka Gumti N.P.	Reeder et al., 2011
Astylosternus	sp.	Swab	qPCR	POS	11.585	7.32997	Nigeria	Kwano Camp, Gashaka Gumti N.P.	Reeder et al., 2011
Cardioglossa	leucomystax	Swab	qPCR	NEG	11.585	7.32997	Nigeria	Kwano Camp, Gashaka Gumti N.P.	Reeder et al., 2011
Cardioglossa	leucomystax	Swab	qPCR	NEG	11.585	7.32997	Nigeria	Kwano Camp, Gashaka Gumti N.P.	Reeder et al., 2011
Hylarana	galamensis	Swab	qPCR	NEG	11.585	7.32997	Nigeria	Kwano Camp, Gashaka Gumti N.P.	Reeder et al., 2011
Hylarana	galamensis	Swab	qPCR	NEG	11.585	7.32997	Nigeria	Kwano Camp, Gashaka Gumti N.P.	Reeder et al., 2011
Hyperolius	sp.	Swab	qPCR	NEG	11.585	7.32997	Nigeria	Kwano Camp, Gashaka Gumti N.P.	Reeder et al., 2011
Petropedetes	sp. nov.	Swab	qPCR	POS	11.585	7.32997	Nigeria	Kwano Camp, Gashaka Gumti N.P.	Reeder et al., 2011
Petropedetes	sp. nov.	Swab	qPCR	NEG	11.585	7.32997	Nigeria	Kwano Camp, Gashaka Gumti N.P.	Reeder et al., 2011
Phrynobatrachus	cornutus	Swab	qPCR	NEG	11.585	7.32997	Nigeria	Kwano Camp, Gashaka Gumti N.P.	Reeder et al., 2011
Phrynobatrachus	cornutus	Swab	qPCR	NEG	11.585	7.32997	Nigeria	Kwano Camp, Gashaka Gumti N.P.	Reeder et al., 2011
Phrynobatrachus	cornutus	Swab	qPCR	NEG	11.585	7.32997	Nigeria	Kwano Camp, Gashaka Gumti N.P.	Reeder et al., 2011
Phrynobatrachus	cornutus	Swab	qPCR	NEG	11.585	7.32997	Nigeria	Kwano Camp, Gashaka Gumti N.P.	Reeder et al., 2011
Phrynobatrachus	natalensis	Swab	qPCR	NEG	11.585	7.32997	Nigeria	Kwano Camp, Gashaka Gumti N.P.	Reeder et al., 2011
Phrynobatrachus	steindachneri	Swab	qPCR	NEG	11.0554	7.09814	Nigeria	Ngel Nyaki F.R.	Reeder et al., 2011
Phrynobatrachus	steindachneri	Swab	qPCR	NEG	11.0554	7.09814	Nigeria	Ngel Nyaki F.R.	Reeder et al., 2011
Phrynobatrachus	danko	Swab	qPCR	NEG	11.0266	7.11517	Nigeria	Kurmi Danko F.R.	Reeder et al., 2011
Phrynobatrachus	danko	Swab	qPCR	NEG	11.0266	7.11517	Nigeria	Kurmi Danko F.R.	Reeder et al., 2011
Phrynobatrachus	danko	Swab	qPCR	NEG	11.0266	7.11517	Nigeria	Kurmi Danko F.R.	Reeder et al., 2011
Arthroleptis	palava	Swab	qPCR	NEG	11.0666	7.08611	Nigeria	Ngel Nyaki F.R.	Reeder et al., 2011
Astylosternus	sp.	Swab	qPCR	NEG	11.0666	7.08611	Nigeria	Ngel Nyaki F.R.	Reeder et al., 2011
Leptodactylodon	cf. bicolor	Swab	qPCR	NEG	11.0666	7.08611	Nigeria	Ngel Nyaki F.R.	Reeder et al., 2011
Leptodactylodon	cf. bicolor	Swab	qPCR	NEG	11.0666	7.08611	Nigeria	Ngel Nyaki F.R.	Reeder et al., 2011
Amietophrynus	cf. villiersi	Swab	qPCR	NEG	11.0781	7.08806	Nigeria	Yelwa	Reeder et al., 2011
Amietophrynus	cf. villiersi	Swab	qPCR	NEG	11.0781	7.08806	Nigeria	Yelwa	Reeder et al., 2011
Amietophrynus	cf. villiersi	Swab	qPCR	NEG	11.0781	7.08806	Nigeria	Yelwa	Reeder et al., 2011
Amietophrynus	cf. villiersi	Swab	qPCR	NEG	11.0781	7.08806	Nigeria	Yelwa	Reeder et al., 2011
Leptopelis	nordequatorialis	Swab	qPCR	NEG	11.0781	7.08806	Nigeria	Yelwa	Reeder et al., 2011
Arthroleptis	palava	Swab	qPCR	NEG	11.0852	7.08836	Nigeria	Yelwa	Reeder et al., 2011
Leptopelis	nordequatorialis	Swab	qPCR	NEG	11.0642	7.08347	Nigeria	Riparian forest, near Ngel Nyaki F.R.	Reeder et al., 2011
Afrixalus	dorsalis	Swab	qPCR	NEG	10.2159	-2.82862	Gabon		Gratwicke et al. 2010
Afrixalus	dorsalis	Swab	qPCR	NEG	10.2159	-2.82862	Gabon		Gratwicke et al. 2010
Afrixalus	dorsalis	Swab	qPCR	NEG	10.0455	-2.78677	Gabon		Gratwicke et al. 2010
Hoplobatrachus	occipitalis	Swab	qPCR	NEG	10.0455	-2.78677	Gabon		Gratwicke et al. 2010
Hyperolius	cinnamomeoventris	Swab	qPCR	NEG	10.0455	-2.78677	Gabon		Gratwicke et al. 2010
Hyperolius	cinnamomeoventris	Swab	qPCR	NEG	10.0455	-2.78677	Gabon		Gratwicke et al. 2010
Hyperolius	cinnamomeoventris	Swab	qPCR	NEG	10.2159	-2.82862	Gabon		Gratwicke et al. 2010
Hyperolius	nasutus	Swab	qPCR	NEG	10.2159	-2.82862	Gabon		Gratwicke et al. 2010
Hyperolius	nasutus	Swab	qPCR	NEG	10.2159	-2.82862	Gabon		Gratwicke et al. 2010
Hyperolius	nasutus	Swab	qPCR	NEG	10.2159	-2.82862	Gabon		Gratwicke et al. 2010
Hyperolius	nasutus	Swab	qPCR	NEG	10.2159	-2.82862	Gabon		Gratwicke et al. 2010
Hyperolius	nasutus	Swab	qPCR	NEG	10.2159	-2.82862	Gabon		Gratwicke et al. 2010
Hyperolius	nasutus	Swab	qPCR	NEG	10.2159	-2.82862	Gabon		Gratwicke et al. 2010
Hyperolius	nasutus	Swab	qPCR	NEG	10.2159	-2.82862	Gabon		Gratwicke et al. 2010
Hyperolius	nasutus	Swab	qPCR	NEG	10.2159	-2.82862	Gabon		Gratwicke et al. 2010
Hyperolius	nasutus	Swab	qPCR	NEG	10.2159	-2.82862	Gabon		Gratwicke et al. 2010
Hyperolius	nasutus	Swab	qPCR	NEG	10.2159	-2.82862	Gabon		Gratwicke et al. 2010
Hyperolius	nasutus	Swab	qPCR	NEG	10.2159	-2.82862	Gabon		Gratwicke et al. 2010
Hyperolius	nasutus	Swab	qPCR	NEG	10.2159	-2.82862	Gabon		Gratwicke et al. 2010
Hyperolius	nasutus	Swab	qPCR	NEG	10.2159	-2.82862	Gabon		Gratwicke et al. 2010
Hyperolius	nasutus	Swab	qPCR	NEG	10.2159	-2.82862	Gabon		Gratwicke et al. 2010
Hyperolius	nasutus	Swab	qPCR	NEG	10.2159	-2.82862	Gabon		Gratwicke et al. 2010
Hyperolius	nasutus	Swab	qPCR	NEG	10.2159	-2.82862	Gabon		Gratwicke et al. 2010
Hyperolius	nasutus	Swab	qPCR	NEG	10.2159	-2.82862	Gabon		Gratwicke et al. 2010
Hyperolius	nasutus	Swab	qPCR	NEG	10.2159	-2.82862	Gabon		Gratwicke et al. 2010
Hyperolius	nasutus	Swab	qPCR	NEG	10.2159	-2.82862	Gabon		Gratwicke et al. 2010
Hyperolius	spp.	Swab	qPCR	NEG	10.2159	-2.82862	Gabon		Gratwicke et al. 2010
Hyperolius	spp.	Swab	qPCR	NEG	10.2159	-2.82862	Gabon		Gratwicke et al. 2010
Hyperolius	spp.	Swab	qPCR	NEG	10.2159	-2.82862	Gabon		Gratwicke et al. 2010
Hyperolius	spp.	Swab	qPCR	NEG	10.2159	-2.82862	Gabon		Gratwicke et al. 2010
Hyperolius	spp.	Swab	qPCR	NEG	10.2159	-2.82862	Gabon		Gratwicke et al. 2010
Phlyctimantis	leonardi	Swab	qPCR	NEG	10.2159	-2.82862	Gabon		Gratwicke et al. 2010
Phlyctimantis	leonardi	Swab	qPCR	NEG	10.2159	-2.82862	Gabon		Gratwicke et al. 2010
Phlyctimantis	leonardi	Swab	qPCR	NEG	10.2159	-2.82862	Gabon		Gratwicke et al. 2010
Phlyctimantis	leonardi	Swab	qPCR	NEG	10.2159	-2.82862	Gabon		Gratwicke et al. 2010
Silurana	epitropicalis	Swab	qPCR	NEG	9.99388	-2.74343	Gabon		Gratwicke et al. 2010
Hoplobatrachus	occipitalis	Swab	qPCR	NEG	9.99388	-2.74343	Gabon		Gratwicke et al. 2010
Hoplobatrachus	occipitalis	Swab	qPCR	NEG	9.99388	-2.74343	Gabon		Gratwicke et al. 2010
Hoplobatrachus	occipitalis	Swab	qPCR	NEG	10.0008	-2.7483	Gabon		Gratwicke et al. 2010
Hoplobatrachus	occipitalis	Swab	qPCR	NEG	10.005	-2.74705	Gabon		Gratwicke et al. 2010
Hyperolius	nasutus	Swab	qPCR	NEG	10.005	-2.74705	Gabon		Gratwicke et al. 2010
Hyperolius	phantasticus	Swab	qPCR	NEG	10.005	-2.74705	Gabon		Gratwicke et al. 2010
Hyperolius	phantasticus	Swab	qPCR	NEG	10.005	-2.74705	Gabon		Gratwicke et al. 2010
Hyperolius	phantasticus	Swab	qPCR	NEG	10.005	-2.74705	Gabon		Gratwicke et al. 2010
Hyperolius	phantasticus	Swab	qPCR	NEG	10.005	-2.74705	Gabon		Gratwicke et al. 2010
Hyperolius	phantasticus	Swab	qPCR	NEG	10.005	-2.74705	Gabon		Gratwicke et al. 2010
Hyperolius	phantasticus	Swab	qPCR	NEG	10.005	-2.74705	Gabon		Gratwicke et al. 2010
Hyperolius	phantasticus	Swab	qPCR	NEG	10.005	-2.74705	Gabon		Gratwicke et al. 2010
Hyperolius	phantasticus	Swab	qPCR	NEG	10.005	-2.74705	Gabon		Gratwicke et al. 2010
Hyperolius	phantasticus	Swab	qPCR	NEG	10.005	-2.74705	Gabon		Gratwicke et al. 2010
Hyperolius	phantasticus	Swab	qPCR	NEG	10.005	-2.74705	Gabon		Gratwicke et al. 2010
Hyperolius	phantasticus	Swab	qPCR	NEG	10.005	-2.74705	Gabon		Gratwicke et al. 2010
Hyperolius	platyceps	Swab	qPCR	NEG	10.0144	-2.73357	Gabon		Gratwicke et al. 2010
Hyperolius	spp.	Swab	qPCR	NEG	10.0144	-2.73357	Gabon		Gratwicke et al. 2010
Hyperolius	spp.	Swab	qPCR	NEG	9.99388	-2.74343	Gabon		Gratwicke et al. 2010
Silurana	epitropicalis	Swab	qPCR	NEG	10.0188	-2.72965	Gabon		Gratwicke et al. 2010
Amietophrynus	regularis	Swab	qPCR	NEG	10.0188	-2.72965	Gabon		Gratwicke et al. 2010
Amietophrynus	regularis	Swab	qPCR	NEG	10.0188	-2.72965	Gabon		Gratwicke et al. 2010
Amietophrynus	regularis	Swab	qPCR	NEG	10.0188	-2.72965	Gabon		Gratwicke et al. 2010
Hyperolius	spp.	Swab	qPCR	NEG	10.0188	-2.72965	Gabon		Gratwicke et al. 2010
Leptopelis	spp.	Swab	qPCR	NEG	10.0291	-2.7278	Gabon		Gratwicke et al. 2010
Amietophrynus	regularis	Swab	qPCR	NEG	9.9735	-2.72977	Gabon		Gratwicke et al. 2010
Hoplobatrachus	occipitalis	Swab	qPCR	NEG	9.97828	-2.73303	Gabon		Gratwicke et al. 2010
Hyperolius	nasutus	Swab	qPCR	NEG	9.97828	-2.73303	Gabon		Gratwicke et al. 2010
Hyperolius	nasutus	Swab	qPCR	NEG	9.97828	-2.73303	Gabon		Gratwicke et al. 2010
Hyperolius	nasutus	Swab	qPCR	NEG	9.97828	-2.73303	Gabon		Gratwicke et al. 2010
Hyperolius	nasutus	Swab	qPCR	NEG	9.97828	-2.73303	Gabon		Gratwicke et al. 2010
Hyperolius	nasutus	Swab	qPCR	NEG	9.97828	-2.73303	Gabon		Gratwicke et al. 2010
Hyperolius	nasutus	Swab	qPCR	NEG	9.97828	-2.73303	Gabon		Gratwicke et al. 2010
Hyperolius	phantasticus	Swab	qPCR	NEG	9.97828	-2.73303	Gabon		Gratwicke et al. 2010
Hyperolius	phantasticus	Swab	qPCR	NEG	9.97828	-2.73303	Gabon		Gratwicke et al. 2010
Hyperolius	phantasticus	Swab	qPCR	NEG	9.97828	-2.73303	Gabon		Gratwicke et al. 2010
Hyperolius	phantasticus	Swab	qPCR	NEG	9.97828	-2.73303	Gabon		Gratwicke et al. 2010
Hyperolius	nasutus	Swab	qPCR	NEG	10.0144	-2.73357	Gabon		Gratwicke et al. 2010
Hyperolius	nasutus	Swab	qPCR	NEG	10.0144	-2.73357	Gabon		Gratwicke et al. 2010
Hyperolius	spp.	Swab	qPCR	NEG	10.0144	-2.73357	Gabon		Gratwicke et al. 2010
Hyperolius	spp.	Swab	qPCR	NEG	9.97828	-2.73303	Gabon		Gratwicke et al. 2010
Leptopelis	spp.	Swab	qPCR	NEG	10.0348	-2.71955	Gabon		Gratwicke et al. 2010
Phlyctimantis	leonardi	Swab	qPCR	NEG	9.9735	-2.72977	Gabon		Gratwicke et al. 2010
Phrynobatrachus	auritus	Swab	qPCR	NEG	9.97828	-2.73303	Gabon		Gratwicke et al. 2010
Ptychadena	spp.	Swab	qPCR	NEG	10.0455	-2.78677	Gabon		Gratwicke et al. 2010
Silurana	epitropicalis	Swab	qPCR	NEG	10.0455	-2.78677	Gabon		Gratwicke et al. 2010
Silurana	epitropicalis	Swab	qPCR	NEG	10.0455	-2.78677	Gabon		Gratwicke et al. 2010
Silurana	epitropicalis	Swab	qPCR	NEG	10.0455	-2.78677	Gabon		Gratwicke et al. 2010
Silurana	epitropicalis	Swab	qPCR	NEG	10.0272	-2.75335	Gabon		Gratwicke et al. 2010
Leptopelis	aubryi	Swab	qPCR	NEG	9.33727	0.603017	Gabon		Gratwicke et al. 2010
Afrixalus	dorsalis	Swab	qPCR	NEG	9.33727	0.603017	Gabon		Gratwicke et al. 2010
Afrixalus	dorsalis	Swab	qPCR	NEG	9.33727	0.603017	Gabon		Gratwicke et al. 2010
Afrixalus	dorsalis	Swab	qPCR	NEG	9.33727	0.603017	Gabon		Gratwicke et al. 2010
Afrixalus	dorsalis	Swab	qPCR	NEG	9.33727	0.603017	Gabon		Gratwicke et al. 2010
Hyperolius	spp.	Swab	qPCR	NEG	9.33727	0.603017	Gabon		Gratwicke et al. 2010
Hyperolius	spp.	Swab	qPCR	NEG	9.33727	0.603017	Gabon		Gratwicke et al. 2010
Hyperolius	spp.	Swab	qPCR	NEG	9.33727	0.603017	Gabon		Gratwicke et al. 2010
Hyperolius	spp.	Swab	qPCR	NEG	9.33727	0.603017	Gabon		Gratwicke et al. 2010
Hyperolius	spp.	Swab	qPCR	NEG	9.33727	0.603017	Gabon		Gratwicke et al. 2010
Hyperolius	spp.	Swab	qPCR	NEG	9.33727	0.603017	Gabon		Gratwicke et al. 2010
Hyperolius	tuberculatus	Swab	qPCR	NEG	9.33727	0.603017	Gabon		Gratwicke et al. 2010
Hyperolius	tuberculatus	Swab	qPCR	NEG	9.33727	0.603017	Gabon		Gratwicke et al. 2010
Hyperolius	nasutus	Swab	qPCR	NEG	9.33727	0.603017	Gabon		Gratwicke et al. 2010
Leptopelis	aubryi	Swab	qPCR	NEG	9.33727	0.603017	Gabon		Gratwicke et al. 2010
Phlyctimantis	leonardi	Swab	qPCR	NEG	9.33727	0.603017	Gabon		Gratwicke et al. 2010
Phlyctimantis	leonardi	Swab	qPCR	NEG	9.33727	0.603017	Gabon		Gratwicke et al. 2010
Phlyctimantis	leonardi	Swab	qPCR	NEG	9.33727	0.603017	Gabon		Gratwicke et al. 2010
Afrixalus	dorsalis	Swab	qPCR	NEG	9.33727	0.603017	Gabon		Gratwicke et al. 2010
Afrixalus	dorsalis	Swab	qPCR	NEG	9.33727	0.603017	Gabon		Gratwicke et al. 2010
Afrixalus	dorsalis	Swab	qPCR	NEG	9.33727	0.603017	Gabon		Gratwicke et al. 2010
Chiromantis	rufescens	Swab	qPCR	NEG	9.33727	0.603017	Gabon		Gratwicke et al. 2010
Chiromantis	rufescens	Swab	qPCR	NEG	9.33727	0.603017	Gabon		Gratwicke et al. 2010
Chiromantis	rufescens	Swab	qPCR	NEG	9.33727	0.603017	Gabon		Gratwicke et al. 2010
Chiromantis	rufescens	Swab	qPCR	NEG	9.33727	0.603017	Gabon		Gratwicke et al. 2010
Ptychadena	spp.	Swab	qPCR	NEG	9.33727	0.603017	Gabon		Gratwicke et al. 2010
Ptychadena	spp.	Swab	qPCR	NEG	9.33727	0.603017	Gabon		Gratwicke et al. 2010
Ptychadena	spp.	Swab	qPCR	NEG	9.33727	0.603017	Gabon		Gratwicke et al. 2010
Silurana	epitropicalis	Swab	qPCR	NEG	9.33727	0.603017	Gabon		Gratwicke et al. 2010
Chiromantis	rufescens	Swab	qPCR	NEG	9.33727	0.603017	Gabon		Gratwicke et al. 2010
Hyperolius	spp.	Swab	qPCR	NEG	9.33727	0.603017	Gabon		Gratwicke et al. 2010
Hyperolius	spp.	Swab	qPCR	NEG	9.33727	0.603017	Gabon		Gratwicke et al. 2010
Hyperolius	tuberculatus	Swab	qPCR	NEG	9.33727	0.603017	Gabon		Gratwicke et al. 2010
Hyperolius	tuberculatus	Swab	qPCR	NEG	9.33727	0.603017	Gabon		Gratwicke et al. 2010
Hyperolius	tuberculatus	Swab	qPCR	NEG	9.33727	0.603017	Gabon		Gratwicke et al. 2010
Hyperolius	tuberculatus	Swab	qPCR	NEG	9.33727	0.603017	Gabon		Gratwicke et al. 2010
Hyperolius	tuberculatus	Swab	qPCR	NEG	9.33727	0.603017	Gabon		Gratwicke et al. 2010
Hyperolius	tuberculatus	Swab	qPCR	NEG	9.33727	0.603017	Gabon		Gratwicke et al. 2010
Hyperolius	tuberculatus	Swab	qPCR	NEG	9.33727	0.603017	Gabon		Gratwicke et al. 2010
Hyperolius	cinnamomeoventris	Swab	qPCR	NEG	9.33727	0.603017	Gabon		Gratwicke et al. 2010
Amietophrynus cf.	camerunensis	Swab	qPCR	NEG	12.708	-0.816815	Gabon	Lastoursville	Daversa et al., 2011
Amietophrynus cf.	camerunensis	Swab	qPCR	NEG	12.708	-0.816815	Gabon	Lastoursville	Daversa et al., 2011
Arthroleptis	poecilonotus	Swab	qPCR	NEG	12.708	-0.816815	Gabon	Lastoursville	Daversa et al., 2011
Ptychadena	aequiplicata	Swab	qPCR	NEG	12.708	-0.816815	Gabon	Lastoursville	Daversa et al., 2011
Petropedetes cf.	vulpiae	Swab	qPCR	NEG	12.708	-0.816815	Gabon	Lastoursville	Daversa et al., 2011
Petropedetes cf.	vulpiae	Swab	qPCR	NEG	11.4765	-2.21061	Gabon	Lebamba	Daversa et al., 2011
Petropedetes cf.	vulpiae	Swab	qPCR	NEG	11.4765	-2.21061	Gabon	Lebamba	Daversa et al., 2011
Petropedetes cf.	vulpiae	Swab	qPCR	NEG	11.4765	-2.21061	Gabon	Lebamba	Daversa et al., 2011
Petropedetes cf.	vulpiae	Swab	qPCR	NEG	11.4765	-2.21061	Gabon	Lebamba	Daversa et al., 2011
Petropedetes cf.	vulpiae	Swab	qPCR	NEG	11.4765	-2.21061	Gabon	Lebamba	Daversa et al., 2011
Petropedetes cf.	vulpiae	Swab	qPCR	NEG	11.4765	-2.21061	Gabon	Lebamba	Daversa et al., 2011
Phrynobatrachus cf.	auritus	Swab	qPCR	NEG	11.4765	-2.21061	Gabon	Lebamba	Daversa et al., 2011
Phrynobatrachus cf.	auritus	Swab	qPCR	NEG	11.4765	-2.21061	Gabon	Lebamba	Daversa et al., 2011
Phrynobatrachus cf.	auritus	Swab	qPCR	NEG	11.4765	-2.21061	Gabon	Lebamba	Daversa et al., 2011
Amietophrynus	maculates	Swab	qPCR	NEG	11.4765	-2.21061	Gabon	Lebamba	Daversa et al., 2011
Amietophrynus	maculates	Swab	qPCR	NEG	11.4765	-2.21061	Gabon	Lebamba	Daversa et al., 2011
Arthroleptis	poecilonotus	Swab	qPCR	NEG	11.4765	-2.21061	Gabon	Lebamba	Daversa et al., 2011
Arthroleptis	poecilonotus	Swab	qPCR	NEG	11.4765	-2.21061	Gabon	Lebamba	Daversa et al., 2011
Petropedetes cf.	vulpiae	Swab	qPCR	NEG	11.4765	-2.21061	Gabon	Lebamba	Daversa et al., 2011
Petropedetes cf.	vulpiae	Swab	qPCR	NEG	11.4765	-2.21061	Gabon	Lebamba	Daversa et al., 2011
Petropedetes cf.	vulpiae	Swab	qPCR	NEG	11.4765	-2.21061	Gabon	Lebamba	Daversa et al., 2011
Petropedetes cf.	vulpiae	Swab	qPCR	NEG	11.4765	-2.21061	Gabon	Lebamba	Daversa et al., 2011
Petropedetes cf.	vulpiae	Swab	qPCR	NEG	11.4765	-2.21061	Gabon	Lebamba	Daversa et al., 2011
Petropedetes cf.	vulpiae	Swab	qPCR	NEG	11.4765	-2.21061	Gabon	Lebamba	Daversa et al., 2011
Petropedetes cf.	vulpiae	Swab	qPCR	NEG	11.4765	-2.21061	Gabon	Lebamba	Daversa et al., 2011
Petropedetes cf.	vulpiae	Swab	qPCR	NEG	11.4765	-2.21061	Gabon	Lebamba	Daversa et al., 2011
Phrynobatrachus cf.	auritus	Swab	qPCR	NEG	11.4765	-2.21061	Gabon	Lebamba	Daversa et al., 2011
Phrynobatrachus cf.	auritus	Swab	qPCR	NEG	11.4765	-2.21061	Gabon	Lebamba	Daversa et al., 2011
Phrynobatrachus cf.	auritus	Swab	qPCR	NEG	11.4765	-2.21061	Gabon	Lebamba	Daversa et al., 2011
Phrynobatrachus cf.	auritus	Swab	qPCR	NEG	11.4765	-2.21061	Gabon	Lebamba	Daversa et al., 2011
Phrynobatrachus cf.	auritus	Swab	qPCR	NEG	11.4765	-2.21061	Gabon	Lebamba	Daversa et al., 2011
Phrynobatrachus cf.	auritus	Swab	qPCR	NEG	11.4765	-2.21061	Gabon	Lebamba	Daversa et al., 2011
Phrynobatrachus cf.	auritus	Swab	qPCR	NEG	11.4765	-2.21061	Gabon	Lebamba	Daversa et al., 2011
Petropedetes cf.	vulpiae	Swab	qPCR	NEG	11.4765	-2.21061	Gabon	Lebamba	Daversa et al., 2011
Petropedetes cf.	vulpiae	Swab	qPCR	NEG	11.4765	-2.21061	Gabon	Lebamba	Daversa et al., 2011
Petropedetes cf.	vulpiae	Swab	qPCR	NEG	11.4765	-2.21061	Gabon	Lebamba	Daversa et al., 2011
Petropedetes cf.	vulpiae	Swab	qPCR	NEG	11.4765	-2.21061	Gabon	Lebamba	Daversa et al., 2011
Petropedetes cf.	vulpiae	Swab	qPCR	NEG	11.4765	-2.21061	Gabon	Lebamba	Daversa et al., 2011
Petropedetes cf.	vulpiae	Swab	qPCR	NEG	11.4765	-2.21061	Gabon	Lebamba	Daversa et al., 2011
Petropedetes cf.	vulpiae	Swab	qPCR	NEG	11.4765	-2.21061	Gabon	Lebamba	Daversa et al., 2011
Hyperolius	ocellatus	Swab	qPCR	NEG	12.8018	0.49986	Gabon		Bell et al. 2011
Hyperolius	ocellatus	Swab	qPCR	POS	12.8018	0.49986	Gabon		Bell et al. 2011
Hyperolius	phantasticus	Swab	qPCR	NEG	10.2781	0.45358	Gabon		Bell et al. 2011
Hyperolius	ocellatus	Swab	qPCR	POS	10.2781	0.45358	Gabon		Bell et al. 2011
Hyperolius	ocellatus	Swab	qPCR	NEG	10.2781	0.45358	Gabon		Bell et al. 2011
Afrixalus	paradorsalis	Swab	qPCR	NEG	10.2781	0.45358	Gabon		Bell et al. 2011
Hyperolius	tuberculatus	Swab	qPCR	NEG	10.4076	0.6212	Gabon		Bell et al. 2011
Hyperolius	tuberculatus	Swab	qPCR	NEG	10.4076	0.6212	Gabon		Bell et al. 2011
Hyperolius	tuberculatus	Swab	qPCR	POS	10.4076	0.6212	Gabon		Bell et al. 2011
Hyperolius	tuberculatus	Swab	qPCR	NEG	10.4076	0.6212	Gabon		Bell et al. 2011
Afrixalus	fulvovittatus	Swab	qPCR	NEG	12.8028	0.51121	Gabon		Bell et al. 2011
Afrixalus	paradorsalis	Swab	qPCR	NEG	12.8028	0.51121	Gabon		Bell et al. 2011
Afrixalus	paradorsalis	Swab	qPCR	POS	12.8028	0.51121	Gabon		Bell et al. 2011
Afrixalus	paradorsalis	Swab	qPCR	NEG	12.8028	0.51121	Gabon		Bell et al. 2011
Hyperolius	kuligae	Swab	qPCR	NEG	12.8028	0.51121	Gabon		Bell et al. 2011
Afrixalus	fulvovittatus	Swab	qPCR	NEG	12.8028	0.51121	Gabon		Bell et al. 2011
Afrixalus	fulvovittatus	Swab	qPCR	POS	12.8028	0.51121	Gabon		Bell et al. 2011
Opisthothylax	immaculatus	Swab	qPCR	NEG	12.7941	0.50367	Gabon		Bell et al. 2011
Hyperolius	ocellatus	Swab	qPCR	POS	12.7941	0.50367	Gabon		Bell et al. 2011
Opisthothylax	immaculatus	Swab	qPCR	NEG	12.7946	0.51624	Gabon		Bell et al. 2011
Hyperolius	bolifambae	Swab	qPCR	NEG	12.8018	0.49986	Gabon		Bell et al. 2011
Hyperolius	bolifambae	Swab	qPCR	NEG	12.8018	0.49986	Gabon		Bell et al. 2011
Hyperolius	bolifambae	Swab	qPCR	NEG	12.8018	0.49986	Gabon		Bell et al. 2011
Hyperolius	cinnamomeoventris	Swab	qPCR	NEG	12.8018	0.49986	Gabon		Bell et al. 2011
Hyperolius	cinnamomeoventris	Swab	qPCR	NEG	12.8018	0.49986	Gabon		Bell et al. 2011
Hyperolius	cinnamomeoventris	Swab	qPCR	NEG	12.8018	0.49986	Gabon		Bell et al. 2011
Hyperolius	cinnamomeoventris	Swab	qPCR	NEG	12.8028	0.51121	Gabon		Bell et al. 2011
Hyperolius	cinnamomeoventris	Swab	qPCR	NEG	12.8028	0.51121	Gabon		Bell et al. 2011
Hyperolius	cinnamomeoventris	Swab	qPCR	NEG	12.8028	0.51121	Gabon		Bell et al. 2011
Hyperolius	cinnamomeoventris	Swab	qPCR	NEG	12.8028	0.51121	Gabon		Bell et al. 2011
Hyperolius	ocellatus	Swab	qPCR	NEG	12.7946	0.51624	Gabon		Bell et al. 2011
Hyperolius	ocellatus	Swab	qPCR	NEG	12.7946	0.51624	Gabon		Bell et al. 2011
Hyperolius	ocellatus	Swab	qPCR	NEG	12.7946	0.51624	Gabon		Bell et al. 2011
Hyperolius	ocellatus	Swab	qPCR	NEG	12.7946	0.51624	Gabon		Bell et al. 2011
Hyperolius	ocellatus	Swab	qPCR	POS	12.7946	0.51624	Gabon		Bell et al. 2011
Silurana	epitropicalis	Swab	qPCR	NEG	10.2781	0.45358	Gabon		Bell et al. 2011
Nectophryne	batesii	Swab	qPCR	NEG	10.2758	0.44959	Gabon		Bell et al. 2011
Amietophrynus	camerunensis	Swab	qPCR	NEG	12.8028	0.51121	Gabon		Bell et al. 2011
Amietophrynus	gracilipes	Swab	qPCR	NEG	12.7941	0.50367	Gabon		Bell et al. 2011
Phrynobatrachus	auritus	Swab	qPCR	POS	10.3965	0.62563	Gabon		Bell et al. 2011
Arthroleptis	sp. A	Swab	qPCR	POS	10.2781	0.45358	Gabon		Bell et al. 2011
Arthroleptis	sp. A	Swab	qPCR	NEG	12.8028	0.51121	Gabon		Bell et al. 2011
Arthroleptis	sp. A	Swab	qPCR	NEG	12.8028	0.51121	Gabon		Bell et al. 2011
Cardioglossa	leucomystax	Swab	qPCR	NEG	10.3965	0.62563	Gabon		Bell et al. 2011
Astylosternus	batesi	Swab	qPCR	NEG	12.7941	0.50367	Gabon		Bell et al. 2011
Petropedetes	newtoni	Swab	qPCR	NEG	10.2758	0.44959	Gabon		Bell et al. 2011
Petropedetes	newtoni	Swab	qPCR	NEG	10.3965	0.62563	Gabon		Bell et al. 2011
Petropedetes	palmipes	Swab	qPCR	POS	10.2781	0.45358	Gabon		Bell et al. 2011
Conraua	crassipes	Swab	qPCR	NEG	12.8018	0.49986	Gabon		Bell et al. 2011
Scotobleps	gabonicus	Swab	qPCR	NEG	10.2781	0.45358	Gabon		Bell et al. 2011
Scotobleps	gabonicus	Swab	qPCR	NEG	10.3965	0.62563	Gabon		Bell et al. 2011
Scotobleps	gabonicus	Swab	qPCR	NEG	10.3965	0.62563	Gabon		Bell et al. 2011
Leptopelis	crystallinoron	Swab	qPCR	POS	10.2758	0.44959	Gabon		Bell et al. 2011
Leptopelis	crystallinoron	Swab	qPCR	NEG	10.3965	0.62563	Gabon		Bell et al. 2011
Leptopelis	aubryi	Swab	qPCR	NEG	12.8028	0.51121	Gabon		Bell et al. 2011
Leptopelis	aubryi	Swab	qPCR	NEG	12.8028	0.51121	Gabon		Bell et al. 2011
Leptopelis	aubryi	Swab	qPCR	NEG	12.7946	0.51624	Gabon		Bell et al. 2011
Leptopelis	brevirostris	Swab	qPCR	NEG	12.8028	0.51121	Gabon		Bell et al. 2011
Leptopelis	millsoni	Swab	qPCR	NEG	10.2781	0.45358	Gabon		Bell et al. 2011
Leptopelis	millsoni	Swab	qPCR	POS	12.8028	0.51121	Gabon		Bell et al. 2011
Leptopelis	zebra	Swab	qPCR	NEG	10.2781	0.45358	Gabon		Bell et al. 2011
Leptopelis	zebra	Swab	qPCR	NEG	12.8028	0.51121	Gabon		Bell et al. 2011
Leptopelis	sp. C	Swab	qPCR	NEG	12.7941	0.50367	Gabon		Bell et al. 2011
Afrixalus	fulvovittatus	Swab	qPCR	NEG	12.8028	0.51121	Gabon		Bell et al. 2011
Chiromantis	rufescens	Swab	qPCR	NEG	10.2781	0.45358	Gabon		Bell et al. 2011
Amnirana	sp. A	Swab	qPCR	NEG	12.7946	0.51624	Gabon		Bell et al. 2011
Ptychadena	sp. A	Swab	qPCR	NEG	10.3965	0.62563	Gabon		Bell et al. 2011
Amnirana	sp. B	Swab	qPCR	NEG	10.275	0.44932	Gabon		Bell et al. 2011
Cardioglossa	leucomystax	Swab	qPCR	NEG	10.282	0.44549	Gabon		Bell et al. 2011
Phrynobatrachus	auritus	Swab	qPCR	POS	10.282	0.44549	Gabon		Bell et al. 2011
Amnirana	sp. A	Swab	qPCR	NEG	10.2781	0.45358	Gabon		Bell et al. 2011
Amnirana	sp. A	Swab	qPCR	NEG	10.2781	0.45358	Gabon		Bell et al. 2011
Arthroleptis	sp. B	Swab	qPCR	NEG	10.2781	0.45358	Gabon		Bell et al. 2011
Cardioglossa	elegans	Swab	qPCR	POS	10.2781	0.45358	Gabon		Bell et al. 2011
Chiromantis	rufescens	Swab	qPCR	NEG	10.2781	0.45358	Gabon		Bell et al. 2011
Chiromantis	rufescens	Swab	qPCR	POS	10.2781	0.45358	Gabon		Bell et al. 2011
Conraua	crassipes	Swab	qPCR	NEG	10.2781	0.45358	Gabon		Bell et al. 2011
Leptopelis	notatus	Swab	qPCR	NEG	10.2781	0.45358	Gabon		Bell et al. 2011
Leptopelis	zebra	Swab	qPCR	NEG	10.2781	0.45358	Gabon		Bell et al. 2011
Leptopelis	zebra	Swab	qPCR	NEG	10.2781	0.45358	Gabon		Bell et al. 2011
Petropedetes	palmipes	Swab	qPCR	NEG	10.2781	0.45358	Gabon		Bell et al. 2011
Petropedetes	palmipes	Swab	qPCR	POS	10.2781	0.45358	Gabon		Bell et al. 2011
Petropedetes	palmipes	Swab	qPCR	NEG	10.2781	0.45358	Gabon		Bell et al. 2011
Phlyctimantis	leonardi	Swab	qPCR	NEG	10.2781	0.45358	Gabon		Bell et al. 2011
Phlyctimantis	leonardi	Swab	qPCR	NEG	10.2781	0.45358	Gabon		Bell et al. 2011
Phlyctimantis	leonardi	Swab	qPCR	NEG	10.2781	0.45358	Gabon		Bell et al. 2011
Ptychadena	sp. A	Swab	qPCR	POS	10.2781	0.45358	Gabon		Bell et al. 2011
Scotobleps	gabonicus	Swab	qPCR	POS	10.2781	0.45358	Gabon		Bell et al. 2011
Scotobleps	gabonicus	Swab	qPCR	NEG	10.2781	0.45358	Gabon		Bell et al. 2011
Leptopelis	zebra	Swab	qPCR	NEG	10.279	0.46485	Gabon		Bell et al. 2011
Petropedetes	palmipes	Swab	qPCR	NEG	10.279	0.46485	Gabon		Bell et al. 2011
Amietophrynus	gracilipes	Swab	qPCR	NEG	12.8018	0.49986	Gabon		Bell et al. 2011
Amnirana	sp. A	Swab	qPCR	POS	12.8018	0.49986	Gabon		Bell et al. 2011
Amnirana	sp. A	Swab	qPCR	NEG	12.8018	0.49986	Gabon		Bell et al. 2011
Chiromantis	rufescens	Swab	qPCR	NEG	12.8018	0.49986	Gabon		Bell et al. 2011
Conraua	crassipes	Swab	qPCR	NEG	12.7941	0.50367	Gabon		Bell et al. 2011
Conraua	crassipes	Swab	qPCR	NEG	12.7941	0.50367	Gabon		Bell et al. 2011
Conraua	crassipes	Swab	qPCR	NEG	12.7941	0.50367	Gabon		Bell et al. 2011
Conraua	crassipes	Swab	qPCR	NEG	12.7941	0.50367	Gabon		Bell et al. 2011
Conraua	crassipes	Swab	qPCR	NEG	12.7941	0.50367	Gabon		Bell et al. 2011
Conraua	crassipes	Swab	qPCR	POS	12.7941	0.50367	Gabon		Bell et al. 2011
Dimorphognathus	africanus	Swab	qPCR	NEG	12.7941	0.50367	Gabon		Bell et al. 2011
Leptopelis	aubryi	Swab	qPCR	POS	12.7941	0.50367	Gabon		Bell et al. 2011
Leptopelis	aubryi	Swab	qPCR	NEG	12.7941	0.50367	Gabon		Bell et al. 2011
Leptopelis	aubryi	Swab	qPCR	POS	12.7941	0.50367	Gabon		Bell et al. 2011
Leptopelis	aubryi	Swab	qPCR	NEG	12.8018	0.49986	Gabon		Bell et al. 2011
Leptopelis	aubryi	Swab	qPCR	NEG	12.8018	0.49986	Gabon		Bell et al. 2011
Leptopelis	aubryi	Swab	qPCR	NEG	12.8018	0.49986	Gabon		Bell et al. 2011
Leptopelis	aubryi	Swab	qPCR	POS	12.8018	0.49986	Gabon		Bell et al. 2011
Leptopelis	sp. C	Swab	qPCR	NEG	12.8018	0.49986	Gabon		Bell et al. 2011
Leptopelis	sp. C	Swab	qPCR	POS	12.8018	0.49986	Gabon		Bell et al. 2011
Ptychadena	sp. A	Swab	qPCR	NEG	12.8018	0.49986	Gabon		Bell et al. 2011
Ptychadena	sp. A	Swab	qPCR	NEG	12.8018	0.49986	Gabon		Bell et al. 2011
Ptychadena	sp. B	Swab	qPCR	POS	12.7941	0.50367	Gabon		Bell et al. 2011
Amietophrynus	camerunensis	Swab	qPCR	NEG	12.7946	0.51624	Gabon		Bell et al. 2011
Amnirana	sp. A	Swab	qPCR	POS	12.7946	0.51624	Gabon		Bell et al. 2011
Amnirana	sp. A	Swab	qPCR	NEG	12.7946	0.51624	Gabon		Bell et al. 2011
Amnirana	sp. A	Swab	qPCR	NEG	12.7946	0.51624	Gabon		Bell et al. 2011
Amnirana	sp. A	Swab	qPCR	NEG	12.7946	0.51624	Gabon		Bell et al. 2011
Amnirana	sp. B	Swab	qPCR	NEG	12.7946	0.51624	Gabon		Bell et al. 2011
Arthroleptis	sp. A	Swab	qPCR	NEG	12.7946	0.51624	Gabon		Bell et al. 2011
Leptopelis	aubryi	Swab	qPCR	NEG	12.7946	0.51624	Gabon		Bell et al. 2011
Leptopelis	sp. C	Swab	qPCR	NEG	12.7946	0.51624	Gabon		Bell et al. 2011
Leptopelis	sp. C	Swab	qPCR	NEG	12.7946	0.51624	Gabon		Bell et al. 2011
Nectophryne	batesii	Swab	qPCR	NEG	12.7946	0.51624	Gabon		Bell et al. 2011
Afrixalus	fulvovittatus	Swab	qPCR	NEG	12.8028	0.51121	Gabon		Bell et al. 2011
Afrixalus	fulvovittatus	Swab	qPCR	NEG	12.8028	0.51121	Gabon		Bell et al. 2011
Afrixalus	paradorsalis	Swab	qPCR	NEG	12.8028	0.51121	Gabon		Bell et al. 2011
Amnirana	sp. A	Swab	qPCR	POS	12.8028	0.51121	Gabon		Bell et al. 2011
Amnirana	sp. A	Swab	qPCR	NEG	12.8028	0.51121	Gabon		Bell et al. 2011
Arthroleptis	adelphus	Swab	qPCR	NEG	12.8028	0.51121	Gabon		Bell et al. 2011
Arthroleptis	sp. A	Swab	qPCR	POS	12.8028	0.51121	Gabon		Bell et al. 2011
Arthroleptis	sp. A	Swab	qPCR	NEG	12.8028	0.51121	Gabon		Bell et al. 2011
Arthroleptis	sp. A	Swab	qPCR	NEG	12.8028	0.51121	Gabon		Bell et al. 2011
Arthroleptis	sp. A	Swab	qPCR	NEG	12.8028	0.51121	Gabon		Bell et al. 2011
Arthroleptis	sp. A	Swab	qPCR	NEG	12.8028	0.51121	Gabon		Bell et al. 2011
Astylosternus	batesi	Swab	qPCR	NEG	12.8028	0.51121	Gabon		Bell et al. 2011
Chiromantis	rufescens	Swab	qPCR	NEG	12.8028	0.51121	Gabon		Bell et al. 2011
Chiromantis	rufescens	Swab	qPCR	NEG	12.8028	0.51121	Gabon		Bell et al. 2011
Chiromantis	rufescens	Swab	qPCR	POS	12.8028	0.51121	Gabon		Bell et al. 2011
Chiromantis	rufescens	Swab	qPCR	POS	12.8028	0.51121	Gabon		Bell et al. 2011
Leptopelis	aubryi	Swab	qPCR	NEG	12.8028	0.51121	Gabon		Bell et al. 2011
Leptopelis	brevirostris	Swab	qPCR	NEG	12.8028	0.51121	Gabon		Bell et al. 2011
Leptopelis	brevirostris	Swab	qPCR	POS	12.8028	0.51121	Gabon		Bell et al. 2011
Leptopelis	brevirostris	Swab	qPCR	NEG	12.8028	0.51121	Gabon		Bell et al. 2011
Leptopelis	sp. A	Swab	qPCR	NEG	12.8028	0.51121	Gabon		Bell et al. 2011
Leptopelis	sp. C	Swab	qPCR	POS	12.8028	0.51121	Gabon		Bell et al. 2011
Leptopelis	sp. C	Swab	qPCR	NEG	12.8028	0.51121	Gabon		Bell et al. 2011
Nectophryne	batesii	Swab	qPCR	NEG	12.8028	0.51121	Gabon		Bell et al. 2011
Ptychadena	sp. A	Swab	qPCR	NEG	12.8028	0.51121	Gabon		Bell et al. 2011
Ptychadena	sp. A	Swab	qPCR	NEG	12.8028	0.51121	Gabon		Bell et al. 2011
Phlyctimantis	leonardi	Swab	qPCR	NEG	10.4076	0.6212	Gabon		Bell et al. 2011
Ptychadena	sp. A	Swab	qPCR	NEG	10.4076	0.6212	Gabon		Bell et al. 2011
Ptychadena	sp. A	Swab	qPCR	NEG	10.4076	0.6212	Gabon		Bell et al. 2011
Scotobleps	gabonicus	Swab	qPCR	POS	10.4076	0.6212	Gabon		Bell et al. 2011
Leptopelis	crystallinoron	Swab	qPCR	NEG	10.3965	0.62563	Gabon		Bell et al. 2011
Leptopelis	crystallinoron	Swab	qPCR	POS	10.3965	0.62563	Gabon		Bell et al. 2011
Phrynobatrachus	auritus	Swab	qPCR	POS	10.3965	0.62563	Gabon		Bell et al. 2011
Leptopelis	crystallinoron	Swab	qPCR	NEG	10.4027	0.62325	Gabon		Bell et al. 2011
Leptopelis	sp. B	Swab	qPCR	POS	10.4027	0.62325	Gabon		Bell et al. 2011
Amnirana	sp. A	Swab	qPCR	POS	10.3965	0.62563	Gabon		Bell et al. 2011
Petropedetes	newtoni	Swab	qPCR	POS	10.3965	0.62563	Gabon		Bell et al. 2011
Scotobleps	gabonicus	Swab	qPCR	NEG	10.3965	0.62563	Gabon		Bell et al. 2011
Scotobleps	gabonicus	Swab	qPCR	POS	10.3965	0.62563	Gabon		Bell et al. 2011
Trichobatrachus	robustus	Swab	qPCR	NEG	10.3965	0.62563	Gabon		Bell et al. 2011
Amietophrynus	superciliaris	Swab	qPCR	NEG	10.2781	0.45358	Gabon		Bell et al. 2011
Geotrypetes	seraphini	Swab	qPCR	POS	10.82	4.75	Cameroon	Ndikiniméki	Gower et al. 2013
Geotrypetes	seraphini	Swab	qPCR	POS	10.82	4.75	Cameroon	Ndikiniméki	Gower et al. 2013
Geotrypetes	seraphini	Swab	qPCR	POS	10.82	4.75	Cameroon	Ndikiniméki	Gower et al. 2013
Geotrypetes	seraphini	Swab	qPCR	POS	10.82	4.75	Cameroon	Ndikiniméki	Gower et al. 2013
Geotrypetes	seraphini	Swab	qPCR	POS	10.82	4.75	Cameroon	Ndikiniméki	Gower et al. 2013
Geotrypetes	seraphini	Swab	qPCR	POS	10.82	4.75	Cameroon	Ndikiniméki	Gower et al. 2013
Geotrypetes	seraphini	Swab	qPCR	POS	10.82	4.75	Cameroon	Ndikiniméki	Gower et al. 2013
Geotrypetes	seraphini	Swab	qPCR	POS	10.82	4.75	Cameroon	Ndikiniméki	Gower et al. 2013
Geotrypetes	seraphini	Swab	qPCR	POS	10.82	4.75	Cameroon	Ndikiniméki	Gower et al. 2013
Geotrypetes	seraphini	Swab	qPCR	NEG	10.82	4.75	Cameroon	Ndikiniméki	Gower et al. 2013
Geotrypetes	seraphini	Swab	qPCR	NEG	10.82	4.75	Cameroon	Ndikiniméki	Gower et al. 2013
Geotrypetes	seraphini	Swab	qPCR	NEG	10.82	4.75	Cameroon	Ndikiniméki	Gower et al. 2013
Geotrypetes	seraphini	Swab	qPCR	NEG	10.82	4.75	Cameroon	Ndikiniméki	Gower et al. 2013
Geotrypetes	seraphini	Swab	qPCR	NEG	10.82	4.75	Cameroon	Ndikiniméki	Gower et al. 2013
Herpele	squalostoma	Swab	qPCR	POS	10.82	4.75	Cameroon	Ndikiniméki	Gower et al. 2013
Herpele	squalostoma	Swab	qPCR	NEG	10.82	4.75	Cameroon	Ndikiniméki	Gower et al. 2013
Idiocranium	cf. russeli	Swab	qPCR	POS	10.82	4.75	Cameroon	Ndikiniméki	Gower et al. 2013
Idiocranium	cf. russeli	Swab	qPCR	POS	10.82	4.75	Cameroon	Ndikiniméki	Gower et al. 2013
Idiocranium	cf. russeli	Swab	qPCR	POS	10.82	4.75	Cameroon	Ndikiniméki	Gower et al. 2013
Idiocranium	cf. russeli	Swab	qPCR	POS	10.82	4.75	Cameroon	Ndikiniméki	Gower et al. 2013
Idiocranium	cf. russeli	Swab	qPCR	POS	10.82	4.75	Cameroon	Ndikiniméki	Gower et al. 2013
Idiocranium	cf. russeli	Swab	qPCR	POS	10.82	4.75	Cameroon	Ndikiniméki	Gower et al. 2013
Idiocranium	cf. russeli	Swab	qPCR	POS	10.82	4.75	Cameroon	Ndikiniméki	Gower et al. 2013
Idiocranium	cf. russeli	Swab	qPCR	POS	10.82	4.75	Cameroon	Ndikiniméki	Gower et al. 2013
Idiocranium	cf. russeli	Swab	qPCR	POS	10.82	4.75	Cameroon	Ndikiniméki	Gower et al. 2013
Idiocranium	cf. russeli	Swab	qPCR	POS	10.82	4.75	Cameroon	Ndikiniméki	Gower et al. 2013
Idiocranium	cf. russeli	Swab	qPCR	POS	10.82	4.75	Cameroon	Ndikiniméki	Gower et al. 2013
Idiocranium	cf. russeli	Swab	qPCR	POS	10.82	4.75	Cameroon	Ndikiniméki	Gower et al. 2013
Idiocranium	cf. russeli	Swab	qPCR	POS	10.82	4.75	Cameroon	Ndikiniméki	Gower et al. 2013
Idiocranium	cf. russeli	Swab	qPCR	POS	10.82	4.75	Cameroon	Ndikiniméki	Gower et al. 2013
Idiocranium	cf. russeli	Swab	qPCR	POS	10.82	4.75	Cameroon	Ndikiniméki	Gower et al. 2013
Idiocranium	cf. russeli	Swab	qPCR	POS	10.82	4.75	Cameroon	Ndikiniméki	Gower et al. 2013
Idiocranium	cf. russeli	Swab	qPCR	POS	10.82	4.75	Cameroon	Ndikiniméki	Gower et al. 2013
Idiocranium	cf. russeli	Swab	qPCR	POS	10.82	4.75	Cameroon	Ndikiniméki	Gower et al. 2013
Idiocranium	cf. russeli	Swab	qPCR	NEG	10.82	4.75	Cameroon	Ndikiniméki	Gower et al. 2013
Idiocranium	cf. russeli	Swab	qPCR	NEG	10.82	4.75	Cameroon	Ndikiniméki	Gower et al. 2013
Idiocranium	cf. russeli	Swab	qPCR	NEG	10.82	4.75	Cameroon	Ndikiniméki	Gower et al. 2013
Idiocranium	cf. russeli	Swab	qPCR	NEG	10.82	4.75	Cameroon	Ndikiniméki	Gower et al. 2013
Idiocranium	cf. russeli	Swab	qPCR	NEG	10.82	4.75	Cameroon	Ndikiniméki	Gower et al. 2013
Idiocranium	cf. russeli	Swab	qPCR	NEG	10.82	4.75	Cameroon	Ndikiniméki	Gower et al. 2013
Idiocranium	cf. russeli	Swab	qPCR	NEG	10.82	4.75	Cameroon	Ndikiniméki	Gower et al. 2013
Idiocranium	cf. russeli	Swab	qPCR	NEG	10.82	4.75	Cameroon	Ndikiniméki	Gower et al. 2013
Idiocranium	cf. russeli	Swab	qPCR	NEG	10.82	4.75	Cameroon	Ndikiniméki	Gower et al. 2013
Idiocranium	cf. russeli	Swab	qPCR	NEG	10.82	4.75	Cameroon	Ndikiniméki	Gower et al. 2013
Idiocranium	cf. russeli	Swab	qPCR	NEG	10.82	4.75	Cameroon	Ndikiniméki	Gower et al. 2013
Idiocranium	cf. russeli	Swab	qPCR	NEG	10.82	4.75	Cameroon	Ndikiniméki	Gower et al. 2013
Idiocranium	cf. russeli	Swab	qPCR	NEG	10.82	4.75	Cameroon	Ndikiniméki	Gower et al. 2013
Idiocranium	cf. russeli	Swab	qPCR	NEG	10.82	4.75	Cameroon	Ndikiniméki	Gower et al. 2013
Idiocranium	cf. russeli	Swab	qPCR	NEG	10.82	4.75	Cameroon	Ndikiniméki	Gower et al. 2013
Idiocranium	cf. russeli	Swab	qPCR	NEG	10.82	4.75	Cameroon	Ndikiniméki	Gower et al. 2013
Idiocranium	cf. russeli	Swab	qPCR	NEG	10.82	4.75	Cameroon	Ndikiniméki	Gower et al. 2013
Idiocranium	cf. russeli	Swab	qPCR	NEG	10.82	4.75	Cameroon	Ndikiniméki	Gower et al. 2013
Idiocranium	cf. russeli	Swab	qPCR	NEG	10.82	4.75	Cameroon	Ndikiniméki	Gower et al. 2013
Idiocranium	cf. russeli	Swab	qPCR	NEG	10.82	4.75	Cameroon	Ndikiniméki	Gower et al. 2013
Herpele	squalostoma	Swab	qPCR	POS	9.51	4.57	Cameroon	Mundame	Gower et al. 2013
Herpele	squalostoma	Swab	qPCR	POS	9.51	4.57	Cameroon	Mundame	Gower et al. 2013
Herpele	squalostoma	Swab	qPCR	POS	9.51	4.57	Cameroon	Mundame	Gower et al. 2013
Herpele	squalostoma	Swab	qPCR	POS	9.51	4.57	Cameroon	Mundame	Gower et al. 2013
Herpele	squalostoma	Swab	qPCR	POS	9.51	4.57	Cameroon	Mundame	Gower et al. 2013
Herpele	squalostoma	Swab	qPCR	POS	9.51	4.57	Cameroon	Mundame	Gower et al. 2013
Herpele	squalostoma	Swab	qPCR	POS	9.51	4.57	Cameroon	Mundame	Gower et al. 2013
Herpele	squalostoma	Swab	qPCR	POS	9.51	4.57	Cameroon	Mundame	Gower et al. 2013
Herpele	squalostoma	Swab	qPCR	POS	9.51	4.57	Cameroon	Mundame	Gower et al. 2013
Herpele	squalostoma	Swab	qPCR	POS	9.51	4.57	Cameroon	Mundame	Gower et al. 2013
Herpele	squalostoma	Swab	qPCR	NEG	9.51	4.57	Cameroon	Mundame	Gower et al. 2013
Herpele	squalostoma	Swab	qPCR	NEG	9.51	4.57	Cameroon	Mundame	Gower et al. 2013
Herpele	squalostoma	Swab	qPCR	NEG	9.51	4.57	Cameroon	Mundame	Gower et al. 2013
Herpele	squalostoma	Swab	qPCR	NEG	9.51	4.57	Cameroon	Mundame	Gower et al. 2013
Herpele	squalostoma	Swab	qPCR	NEG	9.51	4.57	Cameroon	Mundame	Gower et al. 2013
Herpele	squalostoma	Swab	qPCR	NEG	9.51	4.57	Cameroon	Mundame	Gower et al. 2013
Herpele	squalostoma	Swab	qPCR	NEG	9.51	4.57	Cameroon	Mundame	Gower et al. 2013
Herpele	squalostoma	Swab	qPCR	NEG	9.51	4.57	Cameroon	Mundame	Gower et al. 2013
Herpele	squalostoma	Swab	qPCR	NEG	9.51	4.57	Cameroon	Mundame	Gower et al. 2013
Herpele	squalostoma	Swab	qPCR	POS	9.45	4.41	Cameroon	Banga Bakundu	Gower et al. 2013
Herpele	squalostoma	Swab	qPCR	POS	9.45	4.41	Cameroon	Banga Bakundu	Gower et al. 2013
Herpele	squalostoma	Swab	qPCR	POS	9.45	4.41	Cameroon	Banga Bakundu	Gower et al. 2013
Herpele	squalostoma	Swab	qPCR	POS	9.45	4.41	Cameroon	Banga Bakundu	Gower et al. 2013
Herpele	squalostoma	Swab	qPCR	POS	9.45	4.41	Cameroon	Banga Bakundu	Gower et al. 2013
Herpele	squalostoma	Swab	qPCR	POS	9.45	4.41	Cameroon	Banga Bakundu	Gower et al. 2013
Herpele	squalostoma	Swab	qPCR	POS	9.45	4.41	Cameroon	Banga Bakundu	Gower et al. 2013
Crotaphattrema	lamottei	Swab	qPCR	POS	10.46	6.22	Cameroon	Mt. Oku	Gower et al. 2013
Crotaphattrema	lamottei	Swab	qPCR	POS	10.46	6.22	Cameroon	Mt. Oku	Gower et al. 2013
Crotaphattrema	lamottei	Swab	qPCR	NEG	10.46	6.22	Cameroon	Mt. Oku	Gower et al. 2013
Crotaphattrema	lamottei	Swab	qPCR	NEG	10.46	6.22	Cameroon	Mt. Oku	Gower et al. 2013
Crotaphattrema	lamottei	Swab	qPCR	NEG	10.46	6.22	Cameroon	Mt. Oku	Gower et al. 2013
Crotaphattrema	lamottei	Swab	qPCR	NEG	10.46	6.22	Cameroon	Mt. Oku	Gower et al. 2013
Geotrypetes	seraphini	Swab	qPCR	POS	10.02	5.37	Cameroon	Ntengue	Gower et al. 2013
Geotrypetes	seraphini	Swab	qPCR	POS	10.02	5.37	Cameroon	Ntengue	Gower et al. 2013
Geotrypetes	seraphini	Swab	qPCR	POS	10.02	5.37	Cameroon	Ntengue	Gower et al. 2013
Geotrypetes	seraphini	Swab	qPCR	POS	10.02	5.37	Cameroon	Ntengue	Gower et al. 2013
Geotrypetes	seraphini	Swab	qPCR	NEG	10.02	5.37	Cameroon	Ntengue	Gower et al. 2013
Herpele	squalostoma	Swab	qPCR	NEG	13.12	3.39	Cameroon	Dja	Gower et al. 2013
Herpele	squalostoma	Swab	qPCR	NEG	13.12	3.39	Cameroon	Dja	Gower et al. 2013
Geotrypetes	seraphini	Swab	qPCR	NEG	13.06	3.47	Cameroon	Doumo-Pierre	Gower et al. 2013
Phrynobatrachus	auritus	Swab	qPCR	NEG	10.2222	2.39889	Cameroon	Campo Ma'an	Present study
Phrynobatrachus	auritus	Swab	qPCR	NEG	10.2269	2.39722	Cameroon	Campo Ma'an	Present study
Phrynobatrachus	auritus	Swab	qPCR	NEG	10.2289	2.39611	Cameroon	Campo Ma'an	Present study
Leptopelis	aubryi	Swab	qPCR	NEG	10.1694	2.46333	Cameroon	Campo Ma'an	Present study
Arthroleptis	sylvaticus	Swab	qPCR	NEG	10.2375	2.385	Cameroon	Campo Ma'an	Present study
Phrynobatrachus	auritus	Swab	qPCR	NEG	10.2381	2.38528	Cameroon	Campo Ma'an	Present study
Amietophrynus	funereus	Swab	qPCR	NEG	10.2342	2.50472	Cameroon	Campo Ma'an	Present study
Phrynobatrachus	auritus	Swab	qPCR	NEG	10.2439	2.3825	Cameroon	Campo Ma'an	Present study
Leptopelis	aubryi	Swab	qPCR	NEG	10.2219	2.39833	Cameroon	Campo Ma'an	Present study
Leptopelis	aubryi	Swab	qPCR	NEG	10.2533	2.39222	Cameroon	Campo Ma'an	Present study
Arthroleptis	sylvaticus	Swab	qPCR	NEG	10.225	2.3975	Cameroon	Campo Ma'an	Present study
Arthroleptis	aff. Poecilonotus	Swab	qPCR	NEG	10.2417	2.38417	Cameroon	Campo Ma'an	Present study
Arthroleptis	adelphus	Swab	qPCR	NEG	10.2356	2.38944	Cameroon	Campo Ma'an	Present study
Leptopelis	brevirostris	Swab	qPCR	NEG	10.2217	2.39833	Cameroon	Campo Ma'an	Present study
Arthroleptis	sylvaticus	Swab	qPCR	NEG	10.2356	2.38944	Cameroon	Campo Ma'an	Present study
Leptopelis	millsoni	Swab	qPCR	NEG	10.225	2.39944	Cameroon	Campo Ma'an	Present study
Amietophrynus	funereus	Swab	qPCR	NEG	10.2372	2.38667	Cameroon	Campo Ma'an	Present study
Amietophrynus	funereus	Swab	qPCR	NEG	10.2372	2.38667	Cameroon	Campo Ma'an	Present study
Leptopelis	aubryi	Swab	qPCR	NEG	10.175	2.47111	Cameroon	Campo Ma'an	Present study
Amietophrynus	gracilipes	Swab	qPCR	NEG	10.2219	2.39833	Cameroon	Campo Ma'an	Present study
Petropedes	parkeri	Swab	qPCR	NEG	10.2219	2.39833	Cameroon	Campo Ma'an	Present study
Leptopelis	boulengeri	Swab	qPCR	NEG	10.2128	2.50556	Cameroon	Campo Ma'an	Present study
Leptopelis	millsoni	Swab	qPCR	NEG	10.175	2.47111	Cameroon	Campo Ma'an	Present study
Amnirana	amnicola	Swab	qPCR	NEG	10.2128	2.50556	Cameroon	Campo Ma'an	Present study
Leptopelis	brevirostris	Swab	qPCR	NEG	10.2128	2.50556	Cameroon	Campo Ma'an	Present study
Phrynobatrachus	auritus	Swab	qPCR	POS	10.1068	2.375	Cameroon	Campo Ma'an	Present study
Leptopelis	brevirostris	Swab	qPCR	POS	10.1068	2.375	Cameroon	Campo Ma'an	Present study
Petropedes	newtoni	Swab	qPCR	NEG	10.2128	2.50556	Cameroon	Campo Ma'an	Present study
Phrynobatrachus	auritus	Swab	qPCR	NEG	10.2128	2.50556	Cameroon	Campo Ma'an	Present study
Leptopelis	aubryi	Swab	qPCR	POS	10.1068	2.375	Cameroon	Campo Ma'an	Present study
Amietophrynus	funereus	Swab	qPCR	NEG	10.2128	2.50556	Cameroon	Campo Ma'an	Present study
Phrynobatrachus	auritus	Swab	qPCR	POS	10.1068	2.375	Cameroon	Campo Ma'an	Present study
Phrynobatrachus	auritus	Swab	qPCR	NEG	10.2128	2.50556	Cameroon	Campo Ma'an	Present study
Phrynobatrachus	auritus	Swab	qPCR	NEG	10.2128	2.50556	Cameroon	Campo Ma'an	Present study
Hyperolius	gullatus	Swab	qPCR	NEG	10.2128	2.50556	Cameroon	Campo Ma'an	Present study
Petropedes	newtoni	Swab	qPCR	NEG	10.2314	2.50278	Cameroon	Campo Ma'an	Present study
Leptopelis	notatus	Swab	qPCR	POS	10.1079	2.3747	Cameroon	Campo Ma'an	Present study
Arthroleptis	adelphus	Swab	qPCR	NEG	10.2389	2.50111	Cameroon	Campo Ma'an	Present study
Astylosterus	batesi	Swab	qPCR	NEG	10.24	2.50222	Cameroon	Campo Ma'an	Present study
Astylosterus	batesi	Swab	qPCR	NEG	10.2408	2.50667	Cameroon	Campo Ma'an	Present study
Ptychadena	pumilio	Swab	qPCR	NEG	10.2408	2.50667	Cameroon	Campo Ma'an	Present study
Astylosterus	batesi	Swab	qPCR	NEG	10.2431	2.50722	Cameroon	Campo Ma'an	Present study
Arthroleptis	aff. poecilonotus	Swab	qPCR	POS	10.1087	2.37508	Cameroon	Campo Ma'an	Present study
Arthroleptis	adelphus	Swab	qPCR	POS	10.1088	2.37518	Cameroon	Campo Ma'an	Present study
Leptopelis	millsoni	Swab	qPCR	NEG	10.2486	2.51056	Cameroon	Campo Ma'an	Present study
Afrixalus	paradorsalis	Swab	qPCR	POS	10.1088	2.3751	Cameroon	Campo Ma'an	Present study
Leptopelis	occelatus	Swab	qPCR	NEG	10.215	2.50472	Cameroon	Campo Ma'an	Present study
Amnirana	lepus	Swab	qPCR	NEG	10.215	2.50472	Cameroon	Campo Ma'an	Present study
Astylostrenus	batesi	Swab	qPCR	NEG	10.215	2.50472	Cameroon	Campo Ma'an	Present study
Nectophryne	afra	Swab	qPCR	NEG	10.1139	2.48222	Cameroon	Campo Ma'an	Present study
Nectophryne	batesi	Swab	qPCR	NEG	10.1275	2.49028	Cameroon	Campo Ma'an	Present study
Leptopelis	notatus	Swab	qPCR	NEG	10.2156	2.50139	Cameroon	Campo Ma'an	Present study
Leptodactylodon	stervati	Swab	qPCR	NEG	10.1681	2.45167	Cameroon	Campo Ma'an	Present study
Nectophryne	afra	Swab	qPCR	POS	10.1042	2.37245	Cameroon	Campo Ma'an	Present study
Leptopelis	notatus	Swab	qPCR	NEG	10.1694	2.46306	Cameroon	Campo Ma'an	Present study
Leptopelis	aubryi	Swab	qPCR	NEG	10.1933	2.41583	Cameroon	Campo Ma'an	Present study
Leptopelis	aubryi	Swab	qPCR	NEG	10.1933	2.41583	Cameroon	Campo Ma'an	Present study
Cardioglossa	gratiosa	Swab	qPCR	NEG	10.1933	2.41583	Cameroon	Campo Ma'an	Present study
Leptopelis	aubryi	Swab	qPCR	NEG	10.215	2.50472	Cameroon	Campo Ma'an	Present study
Nectophryne	afra	Swab	qPCR	NEG	10.215	2.50472	Cameroon	Campo Ma'an	Present study
Nectophryne	afra	Swab	qPCR	NEG	10.2156	2.50139	Cameroon	Campo Ma'an	Present study
Leptopelis	aubryi	Swab	qPCR	NEG	10.2072	2.50472	Cameroon	Campo Ma'an	Present study
Amnirana	lepus	Swab	qPCR	NEG	10.2075	2.50472	Cameroon	Campo Ma'an	Present study
Phrynobatrachus	africanus	Swab	qPCR	POS	10.1018	2.37425	Cameroon	Campo Ma'an	Present study
Scotobleps	gabonicus	Swab	qPCR	NEG	10.4783	4.57639	Cameroon	Ebo Forest	Present study
Amietophrynus	latifrons	Swab	qPCR	NEG	10.4783	4.57639	Cameroon	Ebo Forest	Present study
Scotobleps	gabonicus	Swab	qPCR	NEG	10.2358	4.59667	Cameroon	Ebo Forest	Present study
Leptopelis	ocellatus	Swab	qPCR	NEG	10.2358	4.59667	Cameroon	Ebo Forest	Present study
Nyctibates	corrugatus	Swab	qPCR	NEG	10.2358	4.59667	Cameroon	Ebo Forest	Present study
Scotobleps	gabonicus	Swab	qPCR	NEG	10.4714	4.57806	Cameroon	Ebo Forest	Present study
Nyctibates	corrugatus	Swab	qPCR	NEG	10.2358	4.59667	Cameroon	Ebo Forest	Present study
Leptodactylodon	blanci	Swab	qPCR	NEG	10.2358	4.59667	Cameroon	Ebo Forest	Present study
Astylosternus	batesi	Swab	qPCR	NEG	10.2358	4.59667	Cameroon	Ebo Forest	Present study
Leptodactylodon	stevarti	Swab	qPCR	NEG	10.2558	4.53306	Cameroon	Ebo Forest	Present study
Alexteroon	obstetricans	Swab	qPCR	POS	10.234	4.3473	Cameroon	Ebo Forest	Present study
Alexteroon	obstetricans	Swab	qPCR	NEG	10.49	4.56222	Cameroon	Ebo Forest	Present study
Ptychadena	pumilio	Swab	qPCR	NEG	10.2347	4.56694	Cameroon	Ebo Forest	Present study
Alexteroon	obstetricans	Swab	qPCR	NEG	10.235	4.56417	Cameroon	Ebo Forest	Present study
Afrixalus	dorsalis	Swab	qPCR	NEG	10.2358	4.56583	Cameroon	Ebo Forest	Present study
Leptopelis	millsoni	Swab	qPCR	NEG	10.4811	4.56639	Cameroon	Ebo Forest	Present study
Alexteroon	obstetricans	Swab	qPCR	NEG	10.2358	4.56583	Cameroon	Ebo Forest	Present study
Leptopelis	ocellatus	Swab	qPCR	NEG	10.2358	4.59667	Cameroon	Ebo Forest	Present study
Nyctibates	corrugatus	Swab	qPCR	NEG	10.48	4.59611	Cameroon	Ebo Forest	Present study
Phrynobatrachus	auritus	Swab	qPCR	NEG	10.2358	4.59667	Cameroon	Ebo Forest	Present study
Nyctibates	corrugatus	Swab	qPCR	NEG	10.2358	4.59667	Cameroon	Ebo Forest	Present study
Arthroleptis	adelphus	Swab	qPCR	POS	10.2326	4.34827	Cameroon	Ebo Forest	Present study
Amietophrynus	regularis	Swab	qPCR	NEG	10.2358	4.59667	Cameroon	Ebo Forest	Present study
Phrynobatrachus	auritus	Swab	qPCR	NEG	10.2431	4.58083	Cameroon	Ebo Forest	Present study
Nyctibates	corrugatus	Swab	qPCR	NEG	10.2358	4.59667	Cameroon	Ebo Forest	Present study
Cardioglossa	gracilis	Swab	qPCR	NEG	10.2358	4.59667	Cameroon	Ebo Forest	Present study
Leptodactylodon	blanci	Swab	qPCR	NEG	10.2358	4.59667	Cameroon	Ebo Forest	Present study
Arthroleptis	aff. poecilonotus	Swab	qPCR	NEG	10.2558	4.59667	Cameroon	Ebo Forest	Present study
Arthroleptis	adelphus	Swab	qPCR	NEG	10.2358	4.59667	Cameroon	Ebo Forest	Present study
Scotobleps	gabonicus	Swab	qPCR	NEG	10.4825	4.58806	Cameroon	Ebo Forest	Present study
Leptopelis	ocellatus	Swab	qPCR	POS	10.2334	4.35053	Cameroon	Ebo Forest	Present study
Leptodactylodon	stevarti	Swab	qPCR	NEG	10.3211	4.35917	Cameroon	Ebo Forest	Present study
Astylosternus	batesi	Swab	qPCR	NEG	10.49	4.59611	Cameroon	Ebo Forest	Present study
Amietophrynus	latifrons	Swab	qPCR	NEG	10.5067	4.59611	Cameroon	Ebo Forest	Present study
Amietophrynus	camerunensis	Swab	qPCR	NEG	10.2486	4.59583	Cameroon	Ebo Forest	Present study
Phrynobatrachus	auritus	Swab	qPCR	NEG	10.2475	4.59583	Cameroon	Ebo Forest	Present study
Phrynobatrachus	auritus	Swab	qPCR	NEG	10.4781	4.59667	Cameroon	Ebo Forest	Present study
Leptopelis	ocellatus	Swab	qPCR	NEG	10.4781	4.57639	Cameroon	Ebo Forest	Present study
Astylostrenus	batesi	Swab	qPCR	NEG	10.4781	4.57639	Cameroon	Ebo Forest	Present study
Amietophrynus	latifrons	Swab	qPCR	NEG	10.4781	4.57639	Cameroon	Ebo Forest	Present study
Amietophrynus	camerunensis	Swab	qPCR	NEG	10.4781	4.57639	Cameroon	Ebo Forest	Present study
		Swab	qPCR	POS	10.2324	4.34792	Cameroon	Ebo Forest	Present study
Leptopelis	ocellatus	Swab	qPCR	NEG	10.2358	4.59667	Cameroon	Ebo Forest	Present study
Nyctibates	corrugatus	Swab	qPCR	NEG	10.4878	4.59278	Cameroon	Ebo Forest	Present study
Nyctibates	corrugatus	Swab	qPCR	NEG	10.4822	4.58861	Cameroon	Ebo Forest	Present study
Nyctibates	corrugatus	Swab	qPCR	NEG	10.2617	4.59667	Cameroon	Ebo Forest	Present study
Nyctibates	corrugatus	Swab	qPCR	NEG	10.2358	4.59667	Cameroon	Ebo Forest	Present study
Leptopelis	ocellatus	Swab	qPCR	NEG	10.2403	4.57278	Cameroon	Ebo Forest	Present study
Nyctibates	corrugatus	Swab	qPCR	NEG	10.2358	4.59667	Cameroon	Ebo Forest	Present study
Scotobleps	gabonicus	Swab	qPCR	NEG	10.4781	4.57639	Cameroon	Ebo Forest	Present study
Nyctibates	corrugatus	Swab	qPCR	NEG	10.2364	4.35972	Cameroon	Ebo Forest	Present study
Nyctibates	corrugatus	Swab	qPCR	NEG	10.24	4.59778	Cameroon	Ebo Forest	Present study
Nyctibates	corrugatus	Swab	qPCR	NEG	10.2428	4.59778	Cameroon	Ebo Forest	Present study
Cardioglossa	leucomystax	Swab	qPCR	NEG	10.4669	4.5775	Cameroon	Ebo Forest	Present study
Cardioglossa	leucomystax	Swab	qPCR	POS	10.2324	4.34792	Cameroon	Ebo Forest	Present study
Leptopelis	ocellatus	Swab	qPCR	NEG	10.4781	4.57639	Cameroon	Ebo Forest	Present study
Nyctibates	corrugatus	Swab	qPCR	POS	10.2309	4.34793	Cameroon	Ebo Forest	Present study
Scotobleps	gabonicus	Swab	qPCR	NEG	10.4669	4.5775	Cameroon	Ebo Forest	Present study
Leptopelis	ocellatus	Swab	qPCR	NEG	10.4506	4.57361	Cameroon	Ebo Forest	Present study
Ptychadena	perreti	Swab	qPCR	NEG	10.235	4.56417	Cameroon	Ebo Forest	Present study
Leptopelis	ocellatus	Swab	qPCR	NEG	10.2461	4.565	Cameroon	Ebo Forest	Present study
Leptopelis	ocellatus	Swab	qPCR	NEG	10.2458	4.35639	Cameroon	Ebo Forest	Present study
Leptopelis	ocellatus	Swab	qPCR	NEG	10.2461	4.565	Cameroon	Ebo Forest	Present study
Amnirana	amnicola	Swab	qPCR	NEG	10.2425	4.56722	Cameroon	Ebo Forest	Present study
Scotobleps	gabonicus	Swab	qPCR	NEG	10.2453	4.56722	Cameroon	Ebo Forest	Present study
Nyctibates	corrugatus	Swab	qPCR	NEG	10.2464	4.5625	Cameroon	Ebo Forest	Present study
Scotobleps	gabonicus	Swab	qPCR	POS	10.2338	4.34715	Cameroon	Ebo Forest	Present study
Leptopelis	ocellatus	Swab	qPCR	NEG	10.235	4.56417	Cameroon	Ebo Forest	Present study
Phrynobatrachus	auritus	Swab	qPCR	NEG	10.2358	4.59667	Cameroon	Ebo Forest	Present study
Scotobleps	gabonicus	Swab	qPCR	NEG	10.2406	4.56694	Cameroon	Ebo Forest	Present study
Phrynobatrachus	sandersoni	Swab	qPCR	NEG	10.2461	4.565	Cameroon	Ebo Forest	Present study
Phrynobatrachus	auritus	Swab	qPCR	NEG	10.3456	4.56472	Cameroon	Ebo Forest	Present study
Phrynobatrachus	auritus	Swab	qPCR	POS	10.2339	4.34732	Cameroon	Ebo Forest	Present study
Phrynobatrachus	auritus	Swab	qPCR	NEG	10.2447	4.56972	Cameroon	Ebo Forest	Present study
Phrynobatrachus	auritus	Swab	qPCR	NEG	10.2464	4.56722	Cameroon	Ebo Forest	Present study
Phrynobatrachus	auritus	Swab	qPCR	NEG	10.2461	4.56694	Cameroon	Ebo Forest	Present study
Phrynobatrachus	auritus	Swab	qPCR	NEG	10.2414	4.56528	Cameroon	Ebo Forest	Present study
Phrynobatrachus	auritus	Swab	qPCR	NEG	10.2461	4.56306	Cameroon	Ebo Forest	Present study
		Swab	qPCR	NEG	10.2461	4.56306	Cameroon	Ebo Forest	Present study
Amietophrynus	latifrons	Swab	qPCR	NEG	10.4761	4.57639	Cameroon	Ebo Forest	Present study
Phrynobatrachus	auritus	Swab	qPCR	NEG	10.4797	4.58194	Cameroon	Ebo Forest	Present study
Afrixalus	dorsalis	Swab	qPCR	NEG	10.4803	4.57944	Cameroon	Ebo Forest	Present study
Afrixalus	dorsalis	Swab	qPCR	NEG	10.4814	4.57944	Cameroon	Ebo Forest	Present study
Phrynobatrachus	auritus	Swab	qPCR	NEG	10.2469	4.59667	Cameroon	Ebo Forest	Present study
Nyctibates	corrugatus	Swab	qPCR	NEG	10.4728	4.35083	Cameroon	Ebo Forest	Present study
Phrynobatrachus	auritus	Swab	qPCR	NEG	10.2419	4.59667	Cameroon	Ebo Forest	Present study
Phrynobatrachus	auritus	Swab	qPCR	NEG	10.2414	4.59667	Cameroon	Ebo Forest	Present study
Phrynobatrachus	auritus	Swab	qPCR	NEG	10.2411	4.59667	Cameroon	Ebo Forest	Present study
Phrynobatrachus	auritus	Swab	qPCR	NEG	10.2464	4.59667	Cameroon	Ebo Forest	Present study
Afrixalus	dorsalis	Swab	qPCR	NEG	10.2386	4.56583	Cameroon	Ebo Forest	Present study
Afrixalus	dorsalis	Swab	qPCR	NEG	10.2339	4.56472	Cameroon	Ebo Forest	Present study
Phrynobatrachus	auritus	Swab	qPCR	NEG	10.2464	4.56194	Cameroon	Ebo Forest	Present study
Alexteroon	hypsiphonus	Swab	qPCR	NEG	10.2394	4.565	Cameroon	Ebo Forest	Present study
Leptodactylodon	blanci	Swab	qPCR	NEG	10.2414	4.56889	Cameroon	Ebo Forest	Present study
Scotobleps	gabonicus	Swab	qPCR	POS	10.2339	4.34752	Cameroon	Ebo Forest	Present study
Petropede	newtoni	Swab	qPCR	NEG	10.2483	4.56528	Cameroon	Ebo Forest	Present study
Leptopelis	boulengeri	Swab	qPCR	NEG	10.2394	4.59667	Cameroon	Ebo Forest	Present study
Amnirana	amnicola	Swab	qPCR	NEG	10.2431	4.59667	Cameroon	Ebo Forest	Present study
Phrynobatrachus	auritus	Swab	qPCR	NEG	10.2358	4.56556	Cameroon	Ebo Forest	Present study
Phrynobatrachus	auritus	Swab	qPCR	NEG	10.2372	4.56639	Cameroon	Ebo Forest	Present study
Phrynobatrachus	auritus	Swab	qPCR	NEG	10.2383	4.56806	Cameroon	Ebo Forest	Present study
Phrynobatrachus	auritus	Swab	qPCR	NEG	10.2342	4.57056	Cameroon	Ebo Forest	Present study
Xenopus	andrei	Swab	qPCR	NEG	10.235	4.56417	Cameroon	Ebo Forest	Present study
Xenopus	andrei	Swab	qPCR	NEG	10.235	4.56417	Cameroon	Ebo Forest	Present study
Afrixalus	dorsalis	Swab	qPCR	NEG	10.2358	4.56583	Cameroon	Ebo Forest	Present study
Phrynobatrachus	auritus	Swab	qPCR	NEG	10.2508	4.59861	Cameroon	Ebo Forest	Present study
Phrynobatrachus	auritus	Swab	qPCR	POS	10.2325	4.34818	Cameroon	Ebo Forest	Present study
Phrynobatrachus	auritus	Swab	qPCR	NEG	10.2347	4.59556	Cameroon	Ebo Forest	Present study
Phrynobatrachus	auritus	Swab	qPCR	NEG	10.2458	4.59667	Cameroon	Ebo Forest	Present study
Phrynobatrachus	auritus	Swab	qPCR	NEG	10.4644	4.57694	Cameroon	Ebo Forest	Present study
Phrynobatrachus	auritus	Swab	qPCR	POS	10.2331	4.3472	Cameroon	Ebo Forest	Present study
Phrynobatrachus	auritus	Swab	qPCR	NEG	10.2386	4.35639	Cameroon	Ebo Forest	Present study
Phrynobatrachus	auritus	Swab	qPCR	NEG	10.2425	4.56583	Cameroon	Ebo Forest	Present study
Phrynobatrachus	auritus	Swab	qPCR	NEG	10.2344	4.57	Cameroon	Ebo Forest	Present study
Phrynobatrachus	auritus	Swab	qPCR	NEG	10.245	4.35667	Cameroon	Ebo Forest	Present study
Phrynobatrachus	auritus	Swab	qPCR	NEG	10.2461	4.56694	Cameroon	Ebo Forest	Present study
Phrynobatrachus	auritus	Swab	qPCR	NEG	10.2456	4.57194	Cameroon	Ebo Forest	Present study
Phrynobatrachus	auritus	Swab	qPCR	NEG	10.2453	4.5675	Cameroon	Ebo Forest	Present study
Phrynobatrachus	auritus	Swab	qPCR	NEG	10.2486	4.35667	Cameroon	Ebo Forest	Present study
Phrynobatrachus	auritus	Swab	qPCR	NEG	10.2483	4.56333	Cameroon	Ebo Forest	Present study
Phrynobatrachus	auritus	Swab	qPCR	NEG	10.2439	4.5625	Cameroon	Ebo Forest	Present study
Phrynobatrachus	auritus	Swab	qPCR	NEG	10.2428	4.56722	Cameroon	Ebo Forest	Present study
Phrynobatrachus	auritus	Swab	qPCR	NEG	10.2464	4.56194	Cameroon	Ebo Forest	Present study
Phrynobatrachus	auritus	Swab	qPCR	NEG	10.245	4.56722	Cameroon	Ebo Forest	Present study
Phrynobatrachus	auritus	Swab	qPCR	POS	10.2338	4.34735	Cameroon	Ebo Forest	Present study
Phrynobatrachus	auritus	Swab	qPCR	NEG	10.2464	4.58111	Cameroon	Ebo Forest	Present study
Phrynobatrachus	auritus	Swab	qPCR	NEG	10.2358	4.56556	Cameroon	Ebo Forest	Present study
Phrynobatrachus	auritus	Swab	qPCR	NEG	10.2383	4.56694	Cameroon	Ebo Forest	Present study
Phrynobatrachus	auritus	Swab	qPCR	NEG	10.2403	4.56722	Cameroon	Ebo Forest	Present study
Phrynobatrachus	auritus	Swab	qPCR	NEG	10.2342	4.57056	Cameroon	Ebo Forest	Present study
Phrynobatrachus	auritus	Swab	qPCR	NEG	13.9681	-1.99528	Gabon	Kessala	Present study
Phrynobatrachus	auritus	Swab	qPCR	NEG	13.9633	-1.99417	Gabon	Kessala	Present study
Phrynobatrachus	auritus	Swab	qPCR	POS	13.965	-2.01	Gabon	Kessala	Present study
Phrynobatrachus	auritus	Swab	qPCR	POS	13.9586	-2.01833	Gabon	Kessala	Present study
Phrynobatrachus	auritus	Swab	qPCR	NEG	13.9372	-2.01167	Gabon	Kessala	Present study
Phrynobatrachus	auritus	Swab	qPCR	NEG	13.9375	-2.0125	Gabon	Kessala	Present study
Phrynobatrachus	auritus	Swab	qPCR	NEG	13.9633	-1.99167	Gabon	Kessala	Present study
Phrynobatrachus	auritus	Swab	qPCR	NEG	13.9597	-2.03222	Gabon	Kessala	Present study
Phrynobatrachus	auritus	Swab	qPCR	POS	13.9517	-2.025	Gabon	Kessala	Present study
Phrynobatrachus	auritus	Swab	qPCR	NEG	13.935	-2.03667	Gabon	Kessala	Present study
Alexteroon	hypsiphonus	Swab	qPCR	NEG	10.1731	2.46972	Cameroon	Lobéké	Present study
Cardioglossa	leucomystax	Swab	qPCR	NEG	10.1731	2.46972	Cameroon	Lobéké	Present study
Nectophryne	batesi	Swab	qPCR	NEG	10.1731	2.46972	Cameroon	Lobéké	Present study
Arthroleptis	adelphus	Swab	qPCR	POS	15.6706	2.28782	Cameroon	Lobéké	Present study
Hyperolius	guttulatus	Swab	qPCR	NEG	15.7408	2.3675	Cameroon	Lobéké	Present study
Cardioglossa	leucomystax	Swab	qPCR	NEG	15.7344	2.36778	Cameroon	Lobéké	Present study
Arthroleptis	adelphus	Swab	qPCR	NEG	15.7147	2.37139	Cameroon	Lobéké	Present study
Cardioglossa	leucomystax	Swab	qPCR	NEG	15.7833	2.345	Cameroon	Lobéké	Present study
Arthroleptis	aff. poecilonotus	Swab	qPCR	NEG	15.7147	2.37139	Cameroon	Lobéké	Present study
Arthroleptis	aff. poecilonotus	Swab	qPCR	NEG	15.815	2.33028	Cameroon	Lobéké	Present study
Alexteroon	hypsiphonus	Swab	qPCR	NEG	15.8083	2.33694	Cameroon	Lobéké	Present study
Arthroleptis	sylvaticus	Swab	qPCR	NEG	15.8131	2.33972	Cameroon	Lobéké	Present study
Alexteroon	obstetricans	Swab	qPCR	NEG	15.8164	2.33444	Cameroon	Lobéké	Present study
Arthroleptis	sylvaticus	Swab	qPCR	NEG	15.8142	2.33556	Cameroon	Lobéké	Present study
Arthroleptis	sylvaticus	Swab	qPCR	POS	15.6747	2.28757	Cameroon	Lobéké	Present study
Alexteroon	hypsiphonus	Swab	qPCR	NEG	15.9078	2.35417	Cameroon	Lobéké	Present study
Arthroleptis	sylvaticus	Swab	qPCR	POS	15.6813	2.28763	Cameroon	Lobéké	Present study
Nectophryne	batesi	Swab	qPCR	NEG	15.8131	2.33972	Cameroon	Lobéké	Present study
Ptychadena	perreti	Swab	qPCR	NEG	15.8131	2.33972	Cameroon	Lobéké	Present study
Leptopelis	boulengeri	Swab	qPCR	NEG	15.8131	2.33972	Cameroon	Lobéké	Present study
Leptopelis	boulengeri	Swab	qPCR	NEG	15.8131	2.33972	Cameroon	Lobéké	Present study
Leptopelis	boulengeri	Swab	qPCR	NEG	15.7597	2.35583	Cameroon	Lobéké	Present study
Leptopelis	aubryi	Swab	qPCR	NEG	15.8083	2.33472	Cameroon	Lobéké	Present study
Alexteroon	hypsiphonus	Swab	qPCR	POS	15.6748	2.28563	Cameroon	Lobéké	Present study
Alexteroon	hypsiphonus	Swab	qPCR	NEG	15.8028	2.31278	Cameroon	Lobéké	Present study
Alexteroon	hypsiphonus	Swab	qPCR	POS	15.6753	2.28488	Cameroon	Lobéké	Present study
Alexteroon	hypsiphonus	Swab	qPCR	NEG	15.7597	2.35583	Cameroon	Lobéké	Present study
Alexteroon	hypsiphonus	Swab	qPCR	POS	15.6737	2.28223	Cameroon	Lobéké	Present study
Alexteroon	hypsiphonus	Swab	qPCR	NEG	15.7786	2.52889	Cameroon	Lobéké	Present study
Alexteroon	hypsiphonus	Swab	qPCR	POS	15.675	2.2866	Cameroon	Lobéké	Present study
Leptopelis	aubryi	Swab	qPCR	POS	15.6758	2.285	Cameroon	Lobéké	Present study
Leptopelis	aubryi	Swab	qPCR	NEG	15.8192	2.33611	Cameroon	Lobéké	Present study
Nectophryne	batesi	Swab	qPCR	NEG	15.8056	2.32722	Cameroon	Lobéké	Present study
Leptopelis	viridis	Swab	qPCR	POS	15.6737	2.28228	Cameroon	Lobéké	Present study
Phrynobatrachus	auritus	Swab	qPCR	NEG	15.7786	2.52889	Cameroon	Lobéké	Present study
Leptopelis	aubryi	Swab	qPCR	NEG	15.7872	2.52667	Cameroon	Lobéké	Present study
Alexteroon	hypsiphonus	Swab	qPCR	NEG	15.8053	2.33528	Cameroon	Lobéké	Present study
Arthroleptis	adelphus	Swab	qPCR	POS	15.6726	2.2873	Cameroon	Lobéké	Present study
Leptopelis	christi	Swab	qPCR	NEG	15.7903	2.52944	Cameroon	Lobéké	Present study
Arthroleptis	adelphus	Swab	qPCR	NEG	15.8053	2.33528	Cameroon	Lobéké	Present study
Amietophrynus	camerunensis	Swab	qPCR	NEG	15.76	2.35222	Cameroon	Lobéké	Present study
Amnirana	albolabris	Swab	qPCR	NEG	15.7756	2.34611	Cameroon	Lobéké	Present study
Leptopelis	occelatus	Swab	qPCR	POS	15.434	2.4423	Cameroon	Lobéké	Present study
Afrixalus	quadrivittatus	Swab	qPCR	NEG	15.6936	2.63889	Cameroon	Lobéké	Present study
Afrixalus	quadrivittatus	Swab	qPCR	POS	15.4328	2.4466	Cameroon	Lobéké	Present study
Arthroleptis	variabilis	Swab	qPCR	NEG	15.4606	2.60361	Cameroon	Lobéké	Present study
Hyperolius	adspersus	Swab	qPCR	NEG	15.6936	2.63889	Cameroon	Lobéké	Present study
Ptychadena	perreti	Swab	qPCR	NEG	15.5458	2.53306	Cameroon	Lobéké	Present study
Amietophrynus	maculatus	Swab	qPCR	NEG	15.5833	2.68306	Cameroon	Mbam Djerem	Present study
Arthroleptis	adelphus	Swab	qPCR	POS	12.8271	6.17007	Cameroon	Mbam Djerem	Present study
Arthroleptis	adelphus	Swab	qPCR	NEG	12.9914	6.22333	Cameroon	Mbam Djerem	Present study
Amietophrynus	latifrons	Swab	qPCR	NEG	12.9914	6.22278	Cameroon	Mbam Djerem	Present study
Wolterstorffina	parvipalmata	Swab	qPCR	NEG	9.11102	4.13934	Cameroon	Mt. Cameroon	Present study
Wolterstorffina	parvipalmata	Swab	qPCR	POS	9.11178	4.13954	Cameroon	Mt. Cameroon	Present study
Wolterstorffina	parvipalmata	Swab	qPCR	NEG	9.11214	4.13974	Cameroon	Mt. Cameroon	Present study
Wolterstorffina	parvipalmata	Swab	qPCR	NEG	9.1121	4.13983	Cameroon	Mt. Cameroon	Present study
Wolterstorffina	parvipalmata	Swab	qPCR	NEG	9.10792	4.13965	Cameroon	Mt. Cameroon	Present study
Wolterstorffina	parvipalmata	Swab	qPCR	NEG	9.10021	4.13923	Cameroon	Mt. Cameroon	Present study
Wolterstorffina	parvipalmata	Swab	qPCR	NEG	9.11012	4.13913	Cameroon	Mt. Cameroon	Present study
Wolterstorffina	parvipalmata	Swab	qPCR	NEG	9.11098	4.13918	Cameroon	Mt. Cameroon	Present study
Wolterstorffina	parvipalmata	Swab	qPCR	POS	9.11098	4.13918	Cameroon	Mt. Cameroon	Present study
Wolterstorffina	parvipalmata	Swab	qPCR	NEG	9.11129	4.13942	Cameroon	Mt. Cameroon	Present study
Wolterstorffina	parvipalmata	Swab	qPCR	NEG	9.11166	4.13956	Cameroon	Mt. Cameroon	Present study
Wolterstorffina	parvipalmata	Swab	qPCR	POS	9.14589	4.12546	Cameroon	Mt. Cameroon	Present study
Wolterstorffina	parvipalmata	Swab	qPCR	NEG	9.14599	4.12586	Cameroon	Mt. Cameroon	Present study
Wolterstorffina	parvipalmata	Swab	qPCR	POS	9.14612	4.12515	Cameroon	Mt. Cameroon	Present study
Wolterstorffina	parvipalmata	Swab	qPCR	NEG	9.14621	4.12503	Cameroon	Mt. Cameroon	Present study
Wolterstorffina	parvipalmata	Swab	qPCR	NEG	9.14616	4.12497	Cameroon	Mt. Cameroon	Present study
Wolterstorffina	parvipalmata	Swab	qPCR	NEG	9.14647	4.12483	Cameroon	Mt. Cameroon	Present study
Xenopus	epitropicalis	Swab	qPCR	NEG	9.21405	4.13304	Cameroon	Mt. Cameroon Village	Present study
Xenopus	epitropicalis	Swab	qPCR	NEG	9.21405	4.13304	Cameroon	Mt. Cameroon Village	Present study
Xenopus	epitropicalis	Swab	qPCR	POS	9.21405	4.13304	Cameroon	Mt. Cameroon Village	Present study
Xenopus	epitropicalis	Swab	qPCR	NEG	9.21405	4.13304	Cameroon	Mt. Cameroon Village	Present study
Xenopus	epitropicalis	Swab	qPCR	POS	9.21405	4.13304	Cameroon	Mt. Cameroon Village	Present study
Chlorolius	koehleri	Swab	qPCR	NEG	9.19801	4.13897	Cameroon	Mt. Cameroon Village	Present study
Chlorolius	koehleri	Swab	qPCR	NEG	9.19801	4.13897	Cameroon	Mt. Cameroon Village	Present study
Chlorolius	koehleri	Swab	qPCR	NEG	9.19849	4.13863	Cameroon	Mt. Cameroon Village	Present study
Leptopelis	aubryioides	Swab	qPCR	POS	9.19829	4.13867	Cameroon	Mt. Cameroon Village	Present study
Leptopelis	aubryioides	Swab	qPCR	NEG	9.19829	4.13867	Cameroon	Mt. Cameroon Village	Present study
Leptopelis	calcaratus	Swab	qPCR	POS	9.198	4.13899	Cameroon	Mt. Cameroon Village	Present study
Leptopelis	calcaratus	Swab	qPCR	NEG	9.19849	4.13863	Cameroon	Mt. Cameroon Village	Present study
Leptopelis	calcaratus	Swab	qPCR	POS	9.198	4.13899	Cameroon	Mt. Cameroon Village	Present study
Leptodactylodon	stevarti	Swab	qPCR	NEG	9.21463	4.13434	Cameroon	Mt. Cameroon Village	Present study
Wolterstorffina	parvipalmata	Swab	qPCR	NEG	9.19866	4.1386	Cameroon	Mt. Cameroon Village	Present study
Leptopelis	notatus	Swab	qPCR	NEG	10.8703	4.83554	Cameroon	Ndikiniméki	Present study
Arthroleptis	adelphus	Swab	qPCR	NEG	10.8692	4.83918	Cameroon	Ndikiniméki	Present study
Leptopelis	calcaratus	Swab	qPCR	NEG	10.8578	4.83648	Cameroon	Ndikiniméki	Present study
Arthroleptis	aff. poecilonotus	Swab	qPCR	NEG	10.8693	4.83886	Cameroon	Ndikiniméki	Present study
Arthroleptis	adelphus	Swab	qPCR	POS	10.8696	4.83962	Cameroon	Ndikiniméki	Present study
Leptopelis	millsoni	Swab	qPCR	NEG	10.8576	4.83629	Cameroon	Ndikiniméki	Present study
Leptopelis	millsoni	Swab	qPCR	NEG	10.8576	4.83629	Cameroon	Ndikiniméki	Present study
Hyperolius	fusciventris	Swab	qPCR	NEG	10.8688	4.83921	Cameroon	Ndikiniméki	Present study
Ptychadena	perreti	Swab	qPCR	NEG	10.8576	4.83629	Cameroon	Ndikiniméki	Present study
Phrynobatrachus	auritus	Swab	qPCR	NEG	10.8692	4.83928	Cameroon	Ndikiniméki	Present study
Afrixalus	paradorsalis	Swab	qPCR	NEG	10.8707	4.8395	Cameroon	Ndikiniméki	Present study
Leptopelis	aubryi	Swab	qPCR	NEG	10.8701	4.84002	Cameroon	Ndikiniméki	Present study
Leptopelis	aubryi	Swab	qPCR	NEG	10.8704	4.83944	Cameroon	Ndikiniméki	Present study
Leptopelis	aubryi	Swab	qPCR	NEG	10.8707	4.8395	Cameroon	Ndikiniméki	Present study
Leptopelis	boulengeri	Swab	qPCR	NEG	10.87	4.83983	Cameroon	Ndikiniméki	Present study
Leptopelis	rufus	Swab	qPCR	NEG	10.8698	4.83999	Cameroon	Ndikiniméki	Present study
Phrynobatrachus	auritus	Swab	qPCR	NEG	10.8707	4.8395	Cameroon	Ndikiniméki	Present study
Phrynobatrachus	auritus	Swab	qPCR	NEG	10.8701	4.84003	Cameroon	Ndikiniméki	Present study
Phrynobatrachus	auritus	Swab	qPCR	NEG	10.8707	4.8395	Cameroon	Ndikiniméki	Present study
Phrynobatrachus	auritus	Swab	qPCR	NEG	10.8707	4.8395	Cameroon	Ndikiniméki	Present study
Phrynobatrachus	auritus	Swab	qPCR	POS	10.8707	4.8395	Cameroon	Ndikiniméki	Present study
Phrynobatrachus	auritus	Swab	qPCR	NEG	10.8701	4.84002	Cameroon	Ndikiniméki	Present study
Arthroleptis	aff. poecilonotus	Swab	qPCR	NEG	10.8732	4.83765	Cameroon	Ndikiniméki	Present study
Arthroleptis	aff. poecilonotus	Swab	qPCR	NEG	10.8819	4.83565	Cameroon	Ndikiniméki	Present study
Arthroleptis	aff. poecilonotus	Swab	qPCR	NEG	10.8808	4.83538	Cameroon	Ndikiniméki	Present study
Leptopelis	boulengeri	Swab	qPCR	NEG	10.8813	4.83552	Cameroon	Ndikiniméki	Present study
Arthroleptis	aff. poecilonotus	Swab	qPCR	POS	10.8807	4.83549	Cameroon	Ndikiniméki	Present study
Leptopelis	aubryi	Swab	qPCR	NEG	10.8817	4.83545	Cameroon	Ndikiniméki	Present study
Leptopelis	aubryi	Swab	qPCR	NEG	10.8819	4.83549	Cameroon	Ndikiniméki	Present study
Phrynobatrachus	auritus	Swab	qPCR	NEG	10.8818	4.83563	Cameroon	Ndikiniméki	Present study
Arthroleptis	adelphus	Swab	qPCR	NEG	10.8696	4.83675	Cameroon	Ndikiniméki	Present study
Arthroleptis	aff. poecilonotus	Swab	qPCR	POS	10.8696	4.83675	Cameroon	Ndikiniméki	Present study
Phrynobatrachus	auritus	Swab	qPCR	NEG	10.8703	4.83966	Cameroon	Ndikiniméki	Present study
Phrynobatrachus	auritus	Swab	qPCR	NEG	10.8697	4.83985	Cameroon	Ndikiniméki	Present study
Phrynobatrachus	auritus	Swab	qPCR	NEG	10.8702	4.83972	Cameroon	Ndikiniméki	Present study
Phrynobatrachus	auritus	Swab	qPCR	NEG	10.8393	4.83927	Cameroon	Ndikiniméki	Present study
Phrynobatrachus	auritus	Swab	qPCR	NEG	10.8702	4.83962	Cameroon	Ndikiniméki	Present study
Phrynobatrachus	auritus	Swab	qPCR	NEG	10.8704	4.83963	Cameroon	Ndikiniméki	Present study
Phrynobatrachus	auritus	Swab	qPCR	NEG	10.8713	4.83292	Cameroon	Ndikiniméki	Present study
Phrynobatrachus	auritus	Swab	qPCR	NEG	10.8701	4.83951	Cameroon	Ndikiniméki	Present study
Phrynobatrachus	auritus	Swab	qPCR	NEG	10.8708	4.83952	Cameroon	Ndikiniméki	Present study
Cardioglossa	leucomystax	Swab	qPCR	NEG	9.21057	6.12365	Cameroon	Takamanda	Present study
Cardioglossa	leucomystax	Swab	qPCR	NEG	9.21174	6.12411	Cameroon	Takamanda	Present study
Phrynobatrachus	auritus	Swab	qPCR	NEG	9.21393	6.12431	Cameroon	Takamanda	Present study
Arthroleptis	adelphus	Swab	qPCR	NEG	9.21453	6.12576	Cameroon	Takamanda	Present study
Scotobleps	gabonicus	Swab	qPCR	NEG	9.21453	6.12576	Cameroon	Takamanda	Present study
Leptopelis	notatus	Swab	qPCR	NEG	9.21453	6.12576	Cameroon	Takamanda	Present study
Phrynobatrachus	auritus	Swab	qPCR	NEG	9.21453	6.12576	Cameroon	Takamanda	Present study
Phrynobatrachus	auritus	Swab	qPCR	NEG	9.21453	6.12576	Cameroon	Takamanda	Present study
Arthroleptis	aff. poecilonotus	Swab	qPCR	NEG	9.21453	6.12576	Cameroon	Takamanda	Present study
Phrynobatrachus	auritus	Swab	qPCR	NEG	9.21453	6.12576	Cameroon	Takamanda	Present study
Phrynobatrachus	auritus	Swab	qPCR	NEG	9.21453	6.12576	Cameroon	Takamanda	Present study
Phrynobatrachus	auritus	Swab	qPCR	NEG	9.21528	6.12883	Cameroon	Takamanda	Present study
Phrynobatrachus	auritus	Swab	qPCR	NEG	9.21557	6.12907	Cameroon	Takamanda	Present study
Leptopelis	notatus	Swab	qPCR	NEG	9.21573	6.12854	Cameroon	Takamanda	Present study
Leptopelis	notatus	Swab	qPCR	NEG	9.21573	6.12854	Cameroon	Takamanda	Present study
Phrynobatrachus	auritus	Swab	qPCR	NEG	9.21573	6.12854	Cameroon	Takamanda	Present study
Phrynobatrachus	auritus	Swab	qPCR	NEG	9.21574	6.12901	Cameroon	Takamanda	Present study
Phrynobatrachus	auritus	Swab	qPCR	NEG	9.21661	6.12945	Cameroon	Takamanda	Present study
Phrynobatrachus	auritus	Swab	qPCR	NEG	9.21684	6.12974	Cameroon	Takamanda	Present study
Phrynobatrachus	auritus	Swab	qPCR	NEG	9.21818	6.13211	Cameroon	Takamanda	Present study
Scotobleps	gabonicus	Swab	qPCR	NEG	9.21853	6.13274	Cameroon	Takamanda	Present study
Phrynobatrachus	auritus	Swab	qPCR	NEG	9.21856	6.13305	Cameroon	Takamanda	Present study
Amnirana	asperrima	Swab	qPCR	NEG	9.21942	6.13496	Cameroon	Takamanda	Present study
Amnirana	asperrima	Swab	qPCR	NEG	9.21945	6.1337	Cameroon	Takamanda	Present study
Hyperolius	ocellatus	Swab	qPCR	NEG	9.21959	6.13523	Cameroon	Takamanda	Present study
Phrynobatrachus	auritus	Swab	qPCR	POS	9.21959	6.13523	Cameroon	Takamanda	Present study
Hyperolius	ocellatus	Swab	qPCR	NEG	9.21961	6.13531	Cameroon	Takamanda	Present study
Arthroleptis	aff. poecilonotus	Swab	qPCR	POS	9.21961	6.13531	Cameroon	Takamanda	Present study
Amnirana	asperrima	Swab	qPCR	NEG	9.21961	6.13531	Cameroon	Takamanda	Present study
Arthroleptis	cf. adelphus	Swab	qPCR	NEG	9.21961	6.13531	Cameroon	Takamanda	Present study
Hyperolius	ocellatus	Swab	qPCR	NEG	9.21961	6.13531	Cameroon	Takamanda	Present study
Amnirana	lepus	Swab	qPCR	NEG	9.21961	6.13531	Cameroon	Takamanda	Present study
Hyperolius	ocellatus	Swab	qPCR	NEG	9.21961	6.13531	Cameroon	Takamanda	Present study
Arthroleptis	adelphus	Swab	qPCR	NEG	9.21963	6.13511	Cameroon	Takamanda	Present study
Phrynobatrachus	auritus	Swab	qPCR	POS	9.21993	6.13536	Cameroon	Takamanda	Present study
Amnirana	asperrima	Swab	qPCR	NEG	9.22062	6.13552	Cameroon	Takamanda	Present study
Phrynobatrachus	auritus	Swab	qPCR	NEG	9.22138	6.13556	Cameroon	Takamanda	Present study
Phrynobatrachus	auritus	Swab	qPCR	POS	9.22223	6.13587	Cameroon	Takamanda	Present study
Phrynobatrachus	auritus	Swab	qPCR	NEG	9.22223	6.13587	Cameroon	Takamanda	Present study
Phrynobatrachus	auritus	Swab	qPCR	NEG	9.22223	6.13587	Cameroon	Takamanda	Present study
Phrynobatrachus	auritus	Swab	qPCR	NEG	9.22224	6.13568	Cameroon	Takamanda	Present study
