# Supplementary material for: Distribution modeling and lineage diversity of the chytrid fungus Batrachochytrium dendrobatidis (Bd) in a central African amphibian hotspot
Source: PLoS One. 2018 Jun 20;13(6):e0199288. doi: 10.1371/journal.pone.0199288 (PMC6010240; doi:10.1371/journal.pone.0199288)
Supplement: S3 Table — (XLSX) [file pone.0199288.s003.xlsx]

## Sheet: Sheet1
Origin	Accession #	ID/isolate	Haplotype	Total bp	Reference
Ecuador	FJ232005	MF22879_Bd	OC08/CN15	258	Gaertner et al., unpublished
Ecuador	FJ232006	MF20242_Bd	OC12/CN14/JP-C	251	Gaertner et al., unpublished
Ecuador	FJ232007	MF22913_Bd	OC08/CN15	258	Gaertner et al., unpublished
Ecuador	FJ232008	MF22944_Bd	WLD/CN18/JP-A	257	Gaertner et al., unpublished
Ecuador	FJ232009	MF20330_Bd	OC13/CN25	257	Gaertner et al., unpublished
Ecuador	FJ232010	MF22924_Bd	WLD/CN18/JP-A	257	Gaertner et al., unpublished
Ecuador	FJ232011	MF22858_Bd	WLD/CN18/JP-A	257	Gaertner et al., unpublished
Ecuador	FJ232012	MF20259_Bd	WLD/CN18/JP-A	257	Gaertner et al., unpublished
Ecuador	FJ232013	MF20271_Bd	WLD/CN18/JP-A	257	Gaertner et al., unpublished
Ecuador	FJ232017	MF20310_Bd	OC06	257	Gaertner et al., unpublished
Ecuador	FJ232019	MF22818_Bd	OC04	249	Gaertner et al., unpublished
Ecuador	FJ232021	MF22817_Bd	OC05	254	Gaertner et al., unpublished
Italy	FJ010547	MIB:zpl_00671	WLD/CN18/JP-A	292	Federici et al., 2009
Italy	FJ010548	MIB:zpl_00672	WLD/CN18/JP-A	292	Federici et al., 2009
Italy	FJ010549	MIB:zpl_00673	WLD/CN18/JP-A	292	Federici et al., 2009
Italy	FJ010550	MIB:zpl_00674	WLD/CN18/JP-A	292	Federici et al., 2009
Italy	FJ010551	MIB:zpl_00675	WLD/CN18/JP-A	292	Federici et al., 2009
USA	FJ229469	TG00378	WLD/CN18/JP-A	269	Rodriguez et al. 2009
USA	FJ229470	TG00412	WLD/CN18/JP-A	269	Rodriguez et al. 2009
USA	EU779859	SS01	WLD/CN18/JP-A	257	Gaertner et al., unpublished
USA	EU779860	NA04	WLD/CN18/JP-A	257	Gaertner et al., unpublished
USA	EU779861	TK01	OC10	258	Gaertner et al., unpublished
USA	EU779862	TK04	WLD/CN18/JP-A	257	Gaertner et al., unpublished
USA	EU779865	TK09	OC01/CN08	263	Gaertner et al., unpublished
USA	FJ373880	DA03_Bd_JG05_06	OC03/CN28	262	Gaertner et al., unpublished
USA	FJ373881	AD27_Bd_JG77_78	OC07	250	Gaertner et al., unpublished
USA	FJ373882	DA04_Bd_JG07_08	OC02	258	Gaertner et al., unpublished
Japan	AB435212	BD-2	JP-B/CN30	252	Goka et al. 2010
Japan	AB435213	BD-3	JP-C/CN14/OC12	251	Goka et al. 2010
Japan	AB435214	BD-4	JP-D	247	Goka et al. 2010
Japan	AB435215	BD-5	JP-E/CN12/SA11	257	Goka et al. 2010
Japan	AB435218	BD-8	JP-H	257	Goka et al. 2010
Japan	AB435219	BD-9	JP-I	251	Goka et al. 2010
Japan	AB435220	BD-10	JP-J	251	Goka et al. 2010
Japan	AB435221	BD-11	JP-K	253	Goka et al. 2010
Japan	AB435222	BD-12	JP-L/CN02	248	Goka et al. 2010
Japan	AB435223	BD-13	JP-M	250	Goka et al. 2010
Japan	AB435224	BD-14	JP-N	251	Goka et al. 2010
Japan	AB435225	BD-15	JP-O	257	Goka et al. 2010
Japan	AB435226	BD-16	JP-P	258	Goka et al. 2010
Japan	AB435227	BD-17	JP-Q	251	Goka et al. 2010
Japan	AB435228	BD-18	JP-R	251	Goka et al. 2010
Japan	AB435229	BD-19	JP-S	256	Goka et al. 2010
Japan	AB435230	BD-20	JP-T	251	Goka et al. 2010
Japan	AB435231	BD-21	JP-U	250	Goka et al. 2010
Japan	AB469195	BD-22D	JP-V	257	Goka et al. 2010
Japan	AB469196	BD-23W	JP-W	252	Goka et al. 2010
Japan	AB469197	BD-24X	JP-X	251	Goka et al. 2010
Japan	AB469198	BD-25Y	JP-Y	251	Goka et al. 2010
Japan	AB469199	BD-26Z	JP-Z/CN09	257	Goka et al. 2010
China	JN870740	CN1	CN01	253	Bai et al. 2012
China	JN870741	CN2	CN02	247	Bai et al. 2012
China	JN870742	CN5	CN05	253	Bai et al. 2012
China	JN870743	CN12	CN12	247	Bai et al. 2012
China	JN870744	CN4	CN04	257	Bai et al. 2012
China	JN870745	CN16	CN16	258	Bai et al. 2012
China	JN870746	CN17	CN17	257	Bai et al. 2012
China	JN870747	CN7	CN07	282	Bai et al. 2012
China	JN870748	CN29	CN29	283	Bai et al. 2012
China	JN870749	CN8	CN08	283	Bai et al. 2012
China	JN870750	CN9	CN09	257	Bai et al. 2012
China	JN870751	CN28	CN28	282	Bai et al. 2012
China	JN870752	CN30	CN30	252	Bai et al. 2012
China	JN870753	CN10	CN10	258	Bai et al. 2012
China	JN870754	CN11	CN11	258	Bai et al. 2012
China	JN870755	CN3	CN03	283	Bai et al. 2012
China	JN870756	CN6	CN06	284	Bai et al. 2012
China	JN870757	CN25	CN25	257	Bai et al. 2012
China	JN870758	CN27	CN27	257	Bai et al. 2012
China	JN870759	CN18	CN18	257	Bai et al. 2012
China	JN870760	CN24	CN24	257	Bai et al. 2012
China	JN870761	CN26	CN26	257	Bai et al. 2012
China	JN870762	CN19	CN19	258	Bai et al. 2012
China	JN870763	CN22	CN22	257	Bai et al. 2012
China	JN870764	CN23	CN23	257	Bai et al. 2012
China	JN870765	CN21	CN21	257	Bai et al. 2012
China	JN870766	CN20	CN20	256	Bai et al. 2012
China	JN870767	CN15	CN15	258	Bai et al. 2012
China	JN870768	CN13	CN13	257	Bai et al. 2012
China	JN870769	CN14	CN14	251	Bai et al. 2012
USA	JQ582886	UM142 clone E	BR03	454	Schloegel et al. 2012
USA	JQ582887	UM142 clone H	BR04	465	Schloegel et al. 2012
USA	JQ582888	UM142 clone B	BR15	464	Schloegel et al. 2012
Brazil	JQ582889	JEL648 clone B	BR05	464	Schloegel et al. 2012
Brazil	JQ582890	JEL648 clone N	BR06	464	Schloegel et al. 2012
Brazil	JQ582891	JEL648 clone E	BR07	464	Schloegel et al. 2012
Brazil	JQ582892	JEL648 clone F	BR08	464	Schloegel et al. 2012
Brazil	JQ582893	JEL648 clone L	BR05	464	Schloegel et al. 2012
Brazil	JQ582894	JEL648 clone K	BR09	468	Schloegel et al. 2012
USA	JQ582895	UM142 clone C	BR10	464	Schloegel et al. 2012
USA	JQ582896	UM142 clone U	BR11	470	Schloegel et al. 2012
USA	JQ582897	UM142 clone O	BR16	470	Schloegel et al. 2012
USA	JQ582898	UM142 clone G	BR12	473	Schloegel et al. 2012
USA	JQ582899	UM142 clone M		460	Schloegel et al. 2012
USA	JQ582900	UM142 clone P	BR13	462	Schloegel et al. 2012
USA	JQ582901	UM142 clone A	BR09	460	Schloegel et al. 2012
Brazil	JQ582902	JEL648 clone C	BR14	483	Schloegel et al. 2012
South Africa	JQ582903	CW34 clone J	SA08	473	Schloegel et al. 2012
South Africa	JQ582904	CW34 clone G	SA08	463	Schloegel et al. 2012
South Africa	JQ582905	CW34 clone Q	SA01	476	Schloegel et al. 2012
South Africa	JQ582906	CW34 clone D	JP-E/CN12/SA11	457	Schloegel et al. 2012
Brazil	JQ582907	JEL648 clone I	BR15	456	Schloegel et al. 2012
USA	JQ582908	UM142 clone R	BR16	458	Schloegel et al. 2012
USA	JQ582909	UM142 clone N	BR17	454	Schloegel et al. 2012
USA	JQ582910	UM142 clone T	BR17	460	Schloegel et al. 2012
USA	JQ582911	UM142 clone K	BR17	460	Schloegel et al. 2012
USA	JQ582912	UM142 clone F	BR17	464	Schloegel et al. 2012
USA	JQ582913	UM142 clone S	BR18	468	Schloegel et al. 2012
Brazil	JQ582914	JEL648 clone H	BR15	466	Schloegel et al. 2012
South Africa	JQ582915	CW34 clone P	SA08	471	Schloegel et al. 2012
South Africa	JQ582916	CW34 clone L	SA02	474	Schloegel et al. 2012
Brazil	JQ582917	JEL648 clone J	BR19	467	Schloegel et al. 2012
Brazil	JQ582918	JEL648 clone D	BR10	467	Schloegel et al. 2012
Brazil	JQ582919	JEL648 clone G	BR10	467	Schloegel et al. 2012
South Africa	JQ582920	CW34 clone S	SA07	474	Schloegel et al. 2012
South Africa	JQ582921	CW34 clone R	SA03	468	Schloegel et al. 2012
South Africa	JQ582922	CW34 clone U	SA04	477	Schloegel et al. 2012
South Africa	JQ582923	CW34 clone C	SA05	467	Schloegel et al. 2012
South Africa	JQ582924	CW34 clone A		466	Schloegel et al. 2012
South Africa	JQ582925	CW34 clone E	SA04	482	Schloegel et al. 2012
South Africa	JQ582926	CW34 clone B	SA07	463	Schloegel et al. 2012
South Africa	JQ582927	CW34 clone F	SA06	466	Schloegel et al. 2012
South Africa	JQ582928	CW34 clone O	SA07	473	Schloegel et al. 2012
South Africa	JQ582929	CW34 clone N	SA07	473	Schloegel et al. 2012
USA	JQ582930	UM142 clone I	BR20	466	Schloegel et al. 2012
Brazil	JQ582931	JEL648 clone A	BR10	464	Schloegel et al. 2012
USA	JQ582932	UM142 clone Q	BR21	459	Schloegel et al. 2012
Brazil	JQ582933	JEL648 clone M		473	Schloegel et al. 2012
USA	JQ582934	UM142 clone D	BR01	473	Schloegel et al. 2012
South Africa	JQ582935	CW34 clone K		484	Schloegel et al. 2012
USA	JQ582936	UM142 clone J		478	Schloegel et al. 2012
South Africa	JQ582937	CW34 clone T		479	Schloegel et al. 2012
South Africa	JQ582938	CW34 clone I		476	Schloegel et al. 2012
USA	JQ582939	UM142 clone L		487	Schloegel et al. 2012
South Africa	JQ582940	CW34 clone M		491	Schloegel et al. 2012
South Africa	JQ582941	CW34 clone H		473	Schloegel et al. 2012
Brazil	JQ582942			257	Schloegel et al. 2012
South Korea		KR1JPU	KR1JPU		Bataille et al. 2013
South Korea	JX983045	KR02	KR02	261	Bataille et al. 2013
South Korea		KR3JPP	KR3JPP		Bataille et al. 2013
South Korea	JX983046	KR04	KR04	255	Bataille et al. 2013
South Korea	JX983047	KR05	KR05	257	Bataille et al. 2013
South Korea		KR06	KR06		Bataille et al. 2013
South Korea		KR07	KR07		Bataille et al. 2013
South Korea	JX983048	KR08	KR08	251	Bataille et al. 2013
South Korea	JX983049	KR09	KR09	254	Bataille et al. 2013
South Korea	JX983050	KR10	KR10	262	Bataille et al. 2013
South Korea	JX983051	KR11	KR11	250	Bataille et al. 2013
South Korea	JX983052	KR12	KR12	242	Bataille et al. 2013
South Korea	JX983053	KR13	KR13	249	Bataille et al. 2013
South Korea	JX983054	KR14	KR14	259	Bataille et al. 2013
South Korea	JX983055	KR15	KR15	249	Bataille et al. 2013
South Korea	JX983056	KR16	KR16	242	Bataille et al. 2013
South Korea	JX983057	KR17	KR17	257	Bataille et al. 2013
South Korea		KR18	KR18		Bataille et al. 2013
South Korea	JX983058	KR19	KR19	248	Bataille et al. 2013
South Korea	JX983059	KR20	KR20	256	Bataille et al. 2013
South Korea	JX983060	KR21	KR21	251	Bataille et al. 2013
South Korea	JX983061	KR22	KR22	249	Bataille et al. 2013
South Korea	JX983062	KR23	KR23	241	Bataille et al. 2013
South Korea	JX983063	KR24	KR24	252	Bataille et al. 2013
South Korea	JX983064	KR25	KR25	257	Bataille et al. 2013
South Korea	JX983065	KR26	KR26	254	Bataille et al. 2013
South Korea	JX983066	KR27	KR27	250	Bataille et al. 2013
South Korea	JX983067	KR28	KR28	248	Bataille et al. 2013
South Korea	JX983068	KR29	KR29	251	Bataille et al. 2013
South Korea	JX983069	KR30	KR30	252	Bataille et al. 2013
South Korea	JX983070	KR31	KR31	246	Bataille et al. 2013
South Korea	JX983071	KR32	KR32	246	Bataille et al. 2013
South Korea	JX983072	KR33	KR33	256	Bataille et al. 2013
South Korea	JX983073	KR34	KR34	257	Bataille et al. 2013
South Korea	JX983074	KR35	KR35	247	Bataille et al. 2013
South Korea	JX983075	KR36	KR36	247	Bataille et al. 2013
South Korea	JX983076	KR37	KR37	260	Bataille et al. 2013
South Korea	JX983077	KR38	KR38	246	Bataille et al. 2013
South Korea	JX983078	KR39	KR39	246	Bataille et al. 2013
South Korea	JX983079	KR40	KR40	251	Bataille et al. 2013
South Korea	JX983080	KR41	KR41	253	Bataille et al. 2013
South Korea	JX983081	KR42	KR42	240	Bataille et al. 2013
South Korea	JX983083	KR44	KR44	255	Bataille et al. 2013
South Korea	JX983084	KR45	KR45	252	Bataille et al. 2013
South Korea	JX983085	KR46	KR46	255	Bataille et al. 2013
South Korea	JX983086	KR47	KR47	259	Bataille et al. 2013
South Korea	JX983088	KR49	KR49	258	Bataille et al. 2013
South Korea	JX983089	KR50	KR50	250	Bataille et al. 2013
