# Supplementary material for: Distribution modeling and lineage diversity of the chytrid fungus Batrachochytrium dendrobatidis (Bd) in a central African amphibian hotspot
Source: PLoS One. 2018 Jun 20;13(6):e0199288. doi: 10.1371/journal.pone.0199288 (PMC6010240; doi:10.1371/journal.pone.0199288)
Supplement: S4 Table — (XLSX) [file pone.0199288.s004.xlsx]

## Sheet: Sheet1
Site	Sample.PE	Whole.swab.PE	Family	Genus	Species
Campo Ma'an	1.26	504	Phrynobatrachidae	Phrynobatrachus	auritus
Campo Ma'an	1.04	416	Arthroleptidae	Leptopelis	brevirostris
Campo Ma'an	1.1	440	Arthroleptidae	Leptopelis	aubryi
Campo Ma'an	1.56	624	Phrynobatrachidae	Phrynobatrachus	auritus
Campo Ma'an	1.04	416	Arthroleptidae	Leptopelis	notatus
Campo Ma'an	2.1	840	Arthroleptidae	Arthroleptis	aff. poecilonotus
Campo Ma'an	1.99	796	Arthroleptidae	Arthroleptis	adelphus
Campo Ma'an	1.25	500	Hyperoliidae	Afrixalus	paradorsalis
Campo Ma'an	1.69	676	Bufonidae	Nectophryne	afra
Campo Ma'an	2.3	920	Phrynobatrachidae	Phrynobatrachus	africanus
Ebo Forest	293.77	117508	Hyperoliidae	Alexteroon	obstetricans
Ebo Forest	2.06	824	Arthroleptidae	Arthroleptis	adelphus
Ebo Forest	1.44	576	Arthroleptidae	Leptopelis	ocellatus
Ebo Forest	201.28	80512	Pipidae	Xenopus	andrei
Ebo Forest	19.96	7984	Arthroleptidae	Cardioglossa	luecomystax
Ebo Forest	1.99	796	Arthroleptidae	Nyctibates	corrugatus
Ebo Forest	2.26	904	Arthroleptidae	Scotobleps	gabonicus
Ebo Forest	2.81	1124	Phrynobatrachidae	Phrynobatrachus	auritus
Ebo Forest	6.96	2784	Arthroleptidae	Scotobleps	gabonicus
Ebo Forest	3.25	1300	Phrynobatrachidae	Phrynobatrachus	auritus
Ebo Forest	0.98	392	Phrynobatrachidae	Phrynobatrachus	auritus
Ebo Forest	1.55	620	Phrynobatrachidae	Phrynobatrachus	auritus
Lobeke	1.57	628	Arthroleptidae	Arthroleptis	sylvaticus
Lobeke	5.51	2204	Arthroleptidae	Arthroleptis	sylvaticus
Lobeke	2.17	868	Hyperoliidae	Alexteroon	hypsiphonus
Lobeke	4.25	1700	Hyperoliidae	Alexteroon	hypsiphonus
Lobeke	1.07	428	Hyperoliidae	Alexteroon	hypsiphonus
Lobeke	1.99	796	Hyperoliidae	Alexteroon	hypsiphonus
Lobeke	1.72	688	Arthroleptidae	Leptopelis	aubryi
Lobeke	15.43	6172	Arthroleptidae	Leptopelis	viridis
Lobeke	5.58	2232	Arthroleptidae	Arthroleptis	adelphus
Lobeke	2.23	892	Arthroleptidae	Leptopelis	ocellatus
Lobeke	2.83	1132	Hyperoliidae	Afrixalus	quadrivittatus
Lobeke	1.83	732	Arthroleptidae	Arthroleptis	adelphus
Mbam et Djerem	1.77	708	Arthroleptidae	Arthroleptis	adelphus
Mt. Cameroon	2.29	916	Bufonidae	Wolterstorffina	parvipalmata
Mt. Cameroon	4.39	1756	Bufonidae	Wolterstorffina	parvipalmata
Mt. Cameroon	4.18	1672	Bufonidae	Wolterstorffina	parvipalmata
Mt. Cameroon	2.91	1164	Pipidae	Xenopus	epitropicalis
Mt. Cameroon	2.16	864	Pipidae	Xenopus	epitropicalis
Mt. Cameroon	3.6	1440	Arthroleptidae	Leptopelis	aubryioides
Mt. Cameroon	1.13	452	Arthroleptidae	Leptopelis	calcaratus
Mt. Cameroon	1.8	720	Arthroleptidae	Leptopelis	calcaratus
Mt. Cameroon	1.14	456	Bufonidae	Wolterstorffina	parvipalmata
Ndikinimeki	0.99	396	Phrynobatrachidae	Phrynobatrachus	auritus
Ndikinimeki	1.12	448	Arthroleptidae	Arthroleptis	aff. poecilonotus
Ndikinimeki	271.08	108432	Arthroleptidae	Arthroleptis	aff. poecilonotus
Ndikinimeki	2.48	992	Arthroleptidae	Arthroleptis	adelphus
Takamanda	2.06	824	Arthroleptidae	Arthroleptis	aff. poecilonotus
Takamanda	7.25	2900	Phrynobatrachidae	Phrynobatrachus	auritus
Takamanda	1.62	648	Phrynobatrachidae	Phrynobatrachus	auritus
Takamanda	1.21	484	Phrynobatrachidae	Phrynobatrachus	auritus
