# Supplementary material for: Distribution modeling and lineage diversity of the chytrid fungus Batrachochytrium dendrobatidis (Bd) in a central African amphibian hotspot
Source: PLoS One. 2018 Jun 20;13(6):e0199288. doi: 10.1371/journal.pone.0199288 (PMC6010240; doi:10.1371/journal.pone.0199288)
Supplement: S5 Table — (XLSX) [file pone.0199288.s005.xlsx]

## Sheet: Sheet1
Family	Genus	Species	No. tested	No. positive	Prevalence
Arthroleptidae	Arthroleptis	adelphus	19	6	31.58
		aff. poecilonotus	12	4	33.33
		sylvaticus	7	2	28.57
		variabilis	1	0	0
		Total	39	12	30.77
	Astylosternus	batesi	7	0	0
		Total	7	0	0
	Cardioglossa	gracilis	1	0	0
		gratiosa	1	0	0
		leucomystax	7	1	14.29
		Total	9	1	11.11
	Leptodactylodon	blanci	3	0	0
		stervati	4	0	0
		Total	7	0	0
	Leptopelis	aubryi	18	2	11.11
		aubryioides	2	1	50
		boulengeri	7	0	0
		brevirostris	3	1	33.33
		calcaratus	4	2	50
		christi	1	0	0
		millsoni	6	0	0
		notatus	7	1	14.29
		occelatus	14	2	14.29
		rufus	1	0	0
		viridis	1	1	100
		Total	64	10	15.63
	Nyctibates	corrugatus	16	1	6.25
		Total	16	1	6.25
	Scotobleps	gabonicus	12	2	16.67
		Total	12	2	16.67
	Total		154	26	16.88
Bufonidae	Amietophrynus	camerunensis	3	0	0
		funereus	4	0	0
		gracilipes	1	0	0
		latifrons	5	0	0
		maculatus	1	0	0
		regularis	1	0	0
		Total	15	0	0
	Nectophryne	afra	4	1	25
		batesi	4	0	0
		Total	8	1	12.5
	Wolterstorffina	parvipalmata	18	4	22.22
		Total	18	4	22.22
	Total		41	5	12.2
Hyperoliidae	Afrixalus	dorsalis	6	0	0
		paradorsalis	2	1	50
		quadrivittatus	2	1	50
		Total	10	2	20
	Alexteroon	hypsiphonus	12	4	33.33
		obstetricans	5	1	20
		Total	17	5	29.41
	Chlorolius	koehleri	3	0	0
		Total	3	0	0
	Hyperolius	adspersus	1	0	0
		fusciventris	1	0	0
		guttulatus	2	0	0
		ocellatus	4	0	0
		Total	8	0	0
	Total		38	7	18.42
Petropedetidae	Petropedetes	newtoni	3	0	0
		parkeri	1	0	0
		Total	4	0	0
	Total		4	0	0
Phrynobatrachidae	Phrynobatrachus	africanus	1	1	100
		auritus	107	10	9.35
		sandersoni	1	0	0
		Total	109	11	10.09
	Total		109	11	10.09
Pipidae	Xenopus	andrei	2	1	50
		epitropicalis	5	2	40
		Total	7	3	42.86
	Total		7	3	42.86
Ptychadenidae	Ptychadena	perreti	4	0	0
		pumilio	2	0	0
		Total	6	0	0
	Total		6	0	0
Ranidae	Amnirana	albolabris	3	0	0
		amnicola	3	0	0
		asperrima	2	0	0
		lepus	3	0	0
		Total	11	0	0
	Total		11	0	0
TOTAL			370	52	14.05
8	19	55
